# Supplementary material for: A first phylogenetic study on stoloniferous octocorals off the coast of Kota Kinabalu, Sabah, Malaysia, with the description of two new genera and five new species
Source: Zookeys. 2019 Aug 26;872:127–58. doi: 10.3897/zookeys.872.36288 (PMC6718372; doi:10.3897/zookeys.872.36288)
Supplement: XML Treatment for Bunga [file zookeys.872.36288-treatment1.xml]

<!DOCTYPE tp:taxon-treatment
  PUBLIC "-//TaxonX//DTD Taxonomic Treatment Publishing DTD v0 20100105//EN" "tax-treatment-NSO.dtd">
<tp:taxon-treatment xmlns:tp="http://www.plazi.org/taxpub"><tp:treatment-meta><kwd-group><label>Taxon classification</label><kwd><named-content xmlns:xlink="http://www.w3.org/1999/xlink" content-type="kingdom">Animalia</named-content></kwd><kwd><named-content xmlns:xlink="http://www.w3.org/1999/xlink" content-type="order">Alcyonacea</named-content></kwd><kwd><named-content xmlns:xlink="http://www.w3.org/1999/xlink" content-type="family">Arulidae</named-content></kwd></kwd-group><mixed-citation publication-type="journal"><person-group><name><surname>Lau</surname><given-names>Yee Wah</given-names></name><name><surname>Reimer</surname><given-names>James D.</given-names></name></person-group><article-title>A first phylogenetic study on stoloniferous octocorals off the coast of Kota Kinabalu, Sabah, Malaysia, with the description of two new genera and five new species</article-title><source>Zookeys</source><day>26</day><month>8</month><year>2019</year><volume>872</volume><fpage>127</fpage><lpage>158</lpage><pub-id pub-id-type="doi">10.3897/zookeys.872.36288</pub-id></mixed-citation></tp:treatment-meta><tp:nomenclature><label>Genus</label><tp:taxon-name><object-id xmlns:xlink="http://www.w3.org/1999/xlink" content-type="arpha" xlink:type="simple">7B9D9009A0D150828F13299B08B1C31F</object-id>
                    <tp:taxon-name-part taxon-name-part-type="genus" reg="Bunga">Bunga</tp:taxon-name-part>
                    <object-id xmlns:xlink="http://www.w3.org/1999/xlink" content-type="zoobank" xlink:type="simple">http://zoobank.org/BFF20AFD-A854-48EB-9F6A-EB3AC2066A95</object-id>
                  </tp:taxon-name><tp:taxon-status xmlns:xlink="http://www.w3.org/1999/xlink" xlink:type="simple">gen. nov.</tp:taxon-status></tp:nomenclature><tp:treatment-sec sec-type="type species" id="SECID0ER1AG"><title>Type species.</title><p><italic><tp:taxon-name><tp:taxon-name-part taxon-name-part-type="genus" reg="Bunga">Bunga</tp:taxon-name-part> <tp:taxon-name-part taxon-name-part-type="species" reg="payung">payung</tp:taxon-name-part></tp:taxon-name></italic> sp. nov., by original designation and monotypy.</p></tp:treatment-sec><tp:treatment-sec sec-type="diagnosis" id="SECID0EC2AG"><title>Diagnosis.</title><p>Colony with polyps connected through thin stolons, which are cylindrical in cross-section and loosely attached to hard substrate. Anthocodiae retract into clavate calyces, which do not retract into the stolon. Oral disk expanded to circular membrane, as is characteristic of arulids. Oral disk with eight shallow furrows running from intertentacular margin to mouth of polyp, dividing membrane into eight lobes. Distal two-thirds of tentacles extend from fused margins of oral membrane. Sclerites of anthocodiae are rods. Sclerites of calyx are table-radiates. Sclerites of stolon are fused table-radiates forming a sheet. Sclerites colourless. Zooxanthellate.</p></tp:treatment-sec><tp:treatment-sec sec-type="remarks" id="SECID0EH2AG"><title>Remarks.</title><p>The main difference between type species <italic><tp:taxon-name><tp:taxon-name-part taxon-name-part-type="genus" reg="Bunga">Bunga</tp:taxon-name-part> <tp:taxon-name-part taxon-name-part-type="species" reg="payung">payung</tp:taxon-name-part></tp:taxon-name></italic> gen. nov. et sp. nov., with <italic><tp:taxon-name><tp:taxon-name-part taxon-name-part-type="genus" reg="Arula">Arula</tp:taxon-name-part></tp:taxon-name></italic> McFadden &amp; Ofwegen, 2012 and <italic><tp:taxon-name><tp:taxon-name-part taxon-name-part-type="genus" reg="Hana">Hana</tp:taxon-name-part></tp:taxon-name></italic><xref ref-type="bibr" rid="B40">Lau et al., 2018</xref> is found in both polyp morphology and sclerites; the outer margins of the oral membrane are much less pronounced than seen in <italic><tp:taxon-name><tp:taxon-name-part taxon-name-part-type="genus" reg="Arula">Arula</tp:taxon-name-part></tp:taxon-name></italic> and <italic><tp:taxon-name><tp:taxon-name-part taxon-name-part-type="genus" reg="Hana">Hana</tp:taxon-name-part></tp:taxon-name></italic>, as well as the lobes, as the furrows appear to be shallower. The 6-radiate sclerite type could not be found in any of the <italic><tp:taxon-name><tp:taxon-name-part taxon-name-part-type="genus" reg="Bunga">Bunga</tp:taxon-name-part></tp:taxon-name></italic> gen. nov. specimens, which are present in the polyp calyx of both <italic><tp:taxon-name><tp:taxon-name-part taxon-name-part-type="genus" reg="Arula">Arula</tp:taxon-name-part></tp:taxon-name></italic> and <italic><tp:taxon-name><tp:taxon-name-part taxon-name-part-type="genus" reg="Hana">Hana</tp:taxon-name-part></tp:taxon-name></italic>. <italic><tp:taxon-name><tp:taxon-name-part taxon-name-part-type="genus" reg="Bunga">Bunga</tp:taxon-name-part></tp:taxon-name></italic>, similar to <italic><tp:taxon-name><tp:taxon-name-part taxon-name-part-type="genus" reg="Hana">Hana</tp:taxon-name-part></tp:taxon-name></italic>, has fused table-radiates that form a sheet in the stolon.</p></tp:treatment-sec><tp:treatment-sec sec-type="etymology" id="SECID0E24AG"><title>Etymology.</title><p>From the Malaysian and Indonesian word <italic>bunga</italic>, meaning flower; denoting the shape of the polyps, which resemble flowers. Gender: feminine.</p></tp:treatment-sec><ref-list><ref id="B40"><mixed-citation xmlns:xlink="http://www.w3.org/1999/xlink" xlink:type="simple"><person-group><name name-style="western"><surname>Lau</surname><given-names>YW</given-names></name><name name-style="western"><surname>Stokvis</surname><given-names>FR</given-names></name><name name-style="western"><surname>Ofwegen</surname><given-names>LP van</given-names></name><name name-style="western"><surname>Reimer</surname><given-names>JD</given-names></name></person-group> (<year>2018</year>) <article-title><tp:taxon-name><tp:taxon-name-part taxon-name-part-type="suborder">Stolonifera</tp:taxon-name-part></tp:taxon-name> from shallow waters in the north-western Pacific: a description of a new genus and two new species within the <tp:taxon-name><tp:taxon-name-part taxon-name-part-type="family">Arulidae</tp:taxon-name-part></tp:taxon-name> (<tp:taxon-name><tp:taxon-name-part taxon-name-part-type="class">Anthozoa</tp:taxon-name-part></tp:taxon-name>, <tp:taxon-name><tp:taxon-name-part taxon-name-part-type="subclass">Octocorallia</tp:taxon-name-part></tp:taxon-name>).</article-title><source>ZooKeys</source><volume>790</volume>: <fpage>1</fpage>–<lpage>19</lpage>. <ext-link xlink:type="simple" ext-link-type="doi" xlink:href="10.3897/zookeys.790.28875">https://doi.org/10.3897/zookeys.790.28875</ext-link></mixed-citation></ref></ref-list></tp:taxon-treatment>
