# Supplementary material for: A first phylogenetic study on stoloniferous octocorals off the coast of Kota Kinabalu, Sabah, Malaysia, with the description of two new genera and five new species
Source: Zookeys. 2019 Aug 26;872:127–58. doi: 10.3897/zookeys.872.36288 (PMC6718372; doi:10.3897/zookeys.872.36288)
Supplement: XML Treatment for Bunga payung [file zookeys.872.36288-treatment2.xml]

<!DOCTYPE tp:taxon-treatment
  PUBLIC "-//TaxonX//DTD Taxonomic Treatment Publishing DTD v0 20100105//EN" "tax-treatment-NSO.dtd">
<tp:taxon-treatment xmlns:tp="http://www.plazi.org/taxpub"><tp:treatment-meta><kwd-group><label>Taxon classification</label><kwd><named-content xmlns:xlink="http://www.w3.org/1999/xlink" content-type="kingdom">Animalia</named-content></kwd><kwd><named-content xmlns:xlink="http://www.w3.org/1999/xlink" content-type="order">Alcyonacea</named-content></kwd><kwd><named-content xmlns:xlink="http://www.w3.org/1999/xlink" content-type="family">Arulidae</named-content></kwd></kwd-group><mixed-citation publication-type="journal"><person-group><name><surname>Lau</surname><given-names>Yee Wah</given-names></name><name><surname>Reimer</surname><given-names>James D.</given-names></name></person-group><article-title>A first phylogenetic study on stoloniferous octocorals off the coast of Kota Kinabalu, Sabah, Malaysia, with the description of two new genera and five new species</article-title><source>Zookeys</source><day>26</day><month>8</month><year>2019</year><volume>872</volume><fpage>127</fpage><lpage>158</lpage><pub-id pub-id-type="doi">10.3897/zookeys.872.36288</pub-id></mixed-citation></tp:treatment-meta><tp:nomenclature><tp:taxon-name><object-id xmlns:xlink="http://www.w3.org/1999/xlink" content-type="arpha" xlink:type="simple">A7BFFA7C748755D79DECEC7906461195</object-id>
                    <tp:taxon-name-part taxon-name-part-type="genus" reg="Bunga">Bunga</tp:taxon-name-part>
                    <tp:taxon-name-part taxon-name-part-type="species" reg="payung">payung</tp:taxon-name-part>
                    <object-id xmlns:xlink="http://www.w3.org/1999/xlink" content-type="zoobank" xlink:type="simple">http://zoobank.org/5DDA8DCE-2333-4C45-8FA4-77021E54A211</object-id>
                  </tp:taxon-name><tp:taxon-status xmlns:xlink="http://www.w3.org/1999/xlink" xlink:type="simple">sp. nov.</tp:taxon-status><xref ref-type="fig" rid="F2">Figures 2a–c</xref><xref ref-type="fig" rid="F4">, 4</xref></tp:nomenclature><tp:treatment-sec sec-type="material" id="SECID0ET6AG"><title>Material examined.</title><p>All specimens are from Sepangar, Sepangar Island, Kota Kinabalu, Sabah, Malaysia (<named-content xmlns:xlink="http://www.w3.org/1999/xlink" content-type="dwc:verbatimCoordinates" xlink:type="simple"><named-content content-type="geo-json" specific-use="{&#34;type&#34;:&#34;Point&#34;,&#34;coordinates&#34;:[116.066847,6.060739]}" id="NCID0E36AG" xlink:type="simple">06°03'38.66"N, 116°04'0.65"E</named-content></named-content>), 20 March 2018 and collected by YW Lau. <bold>Holotype</bold>: <named-content xmlns:xlink="http://www.w3.org/1999/xlink" content-type="dwc:institutional_code" xlink:type="simple">NSMT</named-content>-Co 1679, 9 m depth. <bold>Paratype</bold>: <abbrev xmlns:xlink="http://www.w3.org/1999/xlink" content-type="institution" xlink:title="Borneo Marine Research Institute" id="ABBRID0ENABG" xlink:type="simple">IPMB</abbrev>-C 01.00017, 10 m depth.</p></tp:treatment-sec><tp:treatment-sec sec-type="description" id="SECID0ESABG"><title>Description.</title><p>Colony with numerous polyps (total ~70). Polyps connected through stolons attached to rock. Stolons are thin and rounded (circular in cross-section, ~0.3 mm in diameter) and polyps are spaced apart irregularly, either adjacent to one another or spaced apart up to ~5 mm. Expanded polyps are ~2.2–3.0 mm in width and retract fully into calyces of ~1 mm wide and up to ~2 mm in height. Calyces do not retract into the stolon. The oral disk of the polyps is expanded into a circular membrane by fusion of proximal regions of adjacent tentacles (Figure <xref ref-type="fig" rid="F2">2a</xref>), as is characteristic of arulids. The oral disk has eight shallow furrows that run from intertentacular margin to mouth of polyp, dividing the membrane into eight lobes. The distal two-thirds of the tentacles extend from fused margins of the oral membrane. Tentacles with 6–10 pairs of widely spaced pinnules are arranged in a single row on either side of rachis.</p><p>Anthocodial sclerites are smooth rods, with simple tubercles at distal margin ends, 0.1–0.15 mm long (Figure <xref ref-type="fig" rid="F4">4a</xref>). Calyces contain table-radiates that range 0.06–0.19 mm in length (Figure <xref ref-type="fig" rid="F4">4b–d</xref>). Sclerites of the stolon are fused table-radiates forming a flat sheet (Figure <xref ref-type="fig" rid="F4">4e</xref>).</p><p>Polyps are brown coloured in life with a whitish oral disk, but yellowish white when preserved in ethanol. Zooxanthellate.</p><fig id="F2" position="float" orientation="portrait"><object-id xmlns:xlink="http://www.w3.org/1999/xlink" content-type="doi" xlink:type="simple">10.3897/zookeys.872.36288.figure2</object-id><object-id xmlns:xlink="http://www.w3.org/1999/xlink" content-type="arpha" xlink:type="simple">096D31DFB5B95A12802FC45CC369E5E4</object-id><label>Figure 2.</label><caption><p><italic><tp:taxon-name><tp:taxon-name-part taxon-name-part-type="genus" reg="Bunga">Bunga</tp:taxon-name-part> <tp:taxon-name-part taxon-name-part-type="species" reg="payung">payung</tp:taxon-name-part></tp:taxon-name></italic> gen. nov. et sp. nov.: <bold>a</bold> In situ photograph, holotype (<named-content xmlns:xlink="http://www.w3.org/1999/xlink" content-type="dwc:institutional_code" xlink:type="simple">NSMT</named-content>-Co 1679) <bold>b</bold> In situ photograph, paratype (<abbrev xmlns:xlink="http://www.w3.org/1999/xlink" content-type="institution" xlink:title="Borneo Marine Research Institute" id="ABBRID0EKCBG" xlink:type="simple">IPMB</abbrev>-C 01.00017) <bold>c</bold> holotype in ethanol. <italic><tp:taxon-name><tp:taxon-name-part taxon-name-part-type="genus" reg="Laeta">Laeta</tp:taxon-name-part> <tp:taxon-name-part taxon-name-part-type="species" reg="waheedae">waheedae</tp:taxon-name-part></tp:taxon-name></italic> gen. nov. et sp. nov. <bold>d</bold> holotype (<named-content xmlns:xlink="http://www.w3.org/1999/xlink" content-type="dwc:institutional_code" xlink:type="simple">NSMT</named-content>-Co 1680) in ethanol <bold>e</bold> In situ photograph, holotype <bold>f</bold> In situ photograph, paratype (<abbrev xmlns:xlink="http://www.w3.org/1999/xlink" content-type="institution" xlink:title="Borneo Marine Research Institute" id="ABBRID0EKDBG" xlink:type="simple">IPMB</abbrev>-C 01.00019). Scale bars: 1 mm.</p></caption><graphic xmlns:xlink="http://www.w3.org/1999/xlink" xlink:href="zookeys-872-127-g002.jpg" position="float" orientation="portrait" xlink:type="simple" id="oo_328189.jpg"><uri content-type="original_file" xlink:type="simple">https://binary.pensoft.net/fig/328189</uri></graphic></fig></tp:treatment-sec><tp:treatment-sec sec-type="Morphological variation" id="SECID0EUDBG"><title>Morphological variation.</title><p>The paratype is a colony consisting of ~10 polyps. Polyps of the paratype colony show variation in colouration; the whitish colour is not restricted to the oral disk but is also seen in the tentacles. This could be due to differences in sclerite density (Figure <xref ref-type="fig" rid="F2">2a</xref>), as described in <xref ref-type="bibr" rid="B5">Alderslade and McFadden (2007)</xref> and <xref ref-type="bibr" rid="B41">Lau et al. (2019)</xref>, or it could be due to the position of zooxanthellae in the tissue.</p></tp:treatment-sec><tp:treatment-sec sec-type="distribution" id="SECID0EGEBG"><title>Distribution.</title><p>Sepangar Island, Kota Kinabalu, Sabah, Malaysia.</p></tp:treatment-sec><tp:treatment-sec sec-type="remarks" id="SECID0ELEBG"><title>Remarks.</title><p>Anthocodial rods are scarce in <italic><tp:taxon-name><tp:taxon-name-part taxon-name-part-type="genus" reg="Bunga">Bunga</tp:taxon-name-part> <tp:taxon-name-part taxon-name-part-type="species" reg="payung">payung</tp:taxon-name-part></tp:taxon-name></italic> gen. nov. et sp. nov. The 6-radiate type of sclerite was not observed in this genus but is present in <italic><tp:taxon-name><tp:taxon-name-part taxon-name-part-type="genus" reg="Arula">Arula</tp:taxon-name-part></tp:taxon-name></italic> and <italic><tp:taxon-name><tp:taxon-name-part taxon-name-part-type="genus" reg="Hana">Hana</tp:taxon-name-part></tp:taxon-name></italic>, the two other genera in the family <tp:taxon-name><tp:taxon-name-part taxon-name-part-type="family">Arulidae</tp:taxon-name-part></tp:taxon-name>.</p></tp:treatment-sec><tp:treatment-sec sec-type="etymology" id="SECID0EPFBG"><title>Etymology.</title><p>From the Malaysian and Indonesian word <italic><tp:taxon-name><tp:taxon-name-part taxon-name-part-type="genus" reg="Bunga"/><tp:taxon-name-part taxon-name-part-type="species" reg="payung">payung</tp:taxon-name-part></tp:taxon-name></italic>, which means umbrella; denoting the shape of the oral disc of the polyps, which resemble the shape of an umbrella.</p></tp:treatment-sec><tp:treatment-sec><!--Section generated to contain objects referenced in tp:taxon-treatment.--><fig id="F4" position="float" orientation="portrait"><object-id xmlns:xlink="http://www.w3.org/1999/xlink" content-type="doi" xlink:type="simple">10.3897/zookeys.872.36288.figure4</object-id><object-id xmlns:xlink="http://www.w3.org/1999/xlink" content-type="arpha" xlink:type="simple">1DEFF878FA0057B783ACB9EF87A6761E</object-id><label>Figure 4.</label><caption><p>Sclerite types observed in <italic><tp:taxon-name><tp:taxon-name-part taxon-name-part-type="genus" reg="Bunga">Bunga</tp:taxon-name-part> <tp:taxon-name-part taxon-name-part-type="species" reg="payung">payung</tp:taxon-name-part></tp:taxon-name></italic> gen. nov. et sp. nov., <named-content xmlns:xlink="http://www.w3.org/1999/xlink" content-type="dwc:institutional_code" xlink:type="simple">NSMT</named-content>-Co 1679, holotype: <bold>a</bold> Anthocodial rods <bold>b</bold> table-radiates of calyx, top view <bold>c</bold> table-radiates of calyx, bottom view <bold>d</bold> table-radiates of calyx, lateral view <bold>e</bold> fragment of fused table-radiates of the stolon. Scale bars: 0.05 mm (<bold>a–d</bold>); 0.1 mm (<bold>e</bold>).</p></caption><graphic xmlns:xlink="http://www.w3.org/1999/xlink" xlink:href="zookeys-872-127-g004.jpg" position="float" orientation="portrait" xlink:type="simple" id="oo_328191.jpg"><uri content-type="original_file" xlink:type="simple">https://binary.pensoft.net/fig/328191</uri></graphic></fig></tp:treatment-sec><ref-list><ref id="B5"><mixed-citation xmlns:xlink="http://www.w3.org/1999/xlink" xlink:type="simple"><person-group><name name-style="western"><surname>Alderslade</surname><given-names>P</given-names></name><name name-style="western"><surname>McFadden</surname><given-names>CS</given-names></name></person-group> (<year>2007</year>) <article-title>Pinnule-less polyps: a new genus and new species of Indo-Pacific <tp:taxon-name><tp:taxon-name-part taxon-name-part-type="family">Clavulariidae</tp:taxon-name-part></tp:taxon-name> and validation of the soft coral genus <italic><tp:taxon-name><tp:taxon-name-part taxon-name-part-type="genus">Acrossota</tp:taxon-name-part></tp:taxon-name></italic> and the family <tp:taxon-name><tp:taxon-name-part taxon-name-part-type="family">Acrossotidae</tp:taxon-name-part></tp:taxon-name> (<tp:taxon-name><tp:taxon-name-part taxon-name-part-type="phylum">Coelenterata</tp:taxon-name-part></tp:taxon-name>: <tp:taxon-name><tp:taxon-name-part taxon-name-part-type="subclass">Octocorallia</tp:taxon-name-part></tp:taxon-name>).</article-title><source>Zootaxa</source><volume>1400</volume>: <fpage>27</fpage>–<lpage>44</lpage>. <ext-link xlink:type="simple" ext-link-type="doi" xlink:href="10.11646/zootaxa.1400.1.2">https://doi.org/10.11646/zootaxa.1400.1.2</ext-link></mixed-citation></ref><ref id="B41"><mixed-citation xmlns:xlink="http://www.w3.org/1999/xlink" xlink:type="simple"><person-group><name name-style="western"><surname>Lau</surname><given-names>YW</given-names></name><name name-style="western"><surname>Stokvis</surname><given-names>FR</given-names></name><name name-style="western"><surname>Imahara</surname><given-names>Y</given-names></name><name name-style="western"><surname>Reimer</surname><given-names>JD</given-names></name></person-group> (<year>2019</year>) <article-title>The stoloniferous octocoral, <italic><tp:taxon-name><tp:taxon-name-part taxon-name-part-type="genus">Hanabira</tp:taxon-name-part> <tp:taxon-name-part taxon-name-part-type="species">yukibana</tp:taxon-name-part></tp:taxon-name></italic>, gen. nov., sp. nov., of the southern Ryukyus has morphological and symbiont variation.</article-title><source>Contributions to Zoology</source><volume>88</volume>: <fpage>54</fpage>–<lpage>77</lpage>. <ext-link xlink:type="simple" ext-link-type="doi" xlink:href="10.1163/18759866-20191355">https://doi.org/10.1163/18759866-20191355</ext-link></mixed-citation></ref></ref-list></tp:taxon-treatment>
