# Supplementary material for: A first phylogenetic study on stoloniferous octocorals off the coast of Kota Kinabalu, Sabah, Malaysia, with the description of two new genera and five new species
Source: Zookeys. 2019 Aug 26;872:127–58. doi: 10.3897/zookeys.872.36288 (PMC6718372; doi:10.3897/zookeys.872.36288)
Supplement: XML Treatment for Laeta [file zookeys.872.36288-treatment3.xml]

<!DOCTYPE tp:taxon-treatment
  PUBLIC "-//TaxonX//DTD Taxonomic Treatment Publishing DTD v0 20100105//EN" "tax-treatment-NSO.dtd">
<tp:taxon-treatment xmlns:tp="http://www.plazi.org/taxpub"><tp:treatment-meta><kwd-group><label>Taxon classification</label><kwd><named-content xmlns:xlink="http://www.w3.org/1999/xlink" content-type="kingdom">Animalia</named-content></kwd><kwd><named-content xmlns:xlink="http://www.w3.org/1999/xlink" content-type="order">Alcyonacea</named-content></kwd><kwd><named-content xmlns:xlink="http://www.w3.org/1999/xlink" content-type="family">Arulidae</named-content></kwd></kwd-group><mixed-citation publication-type="journal"><person-group><name><surname>Lau</surname><given-names>Yee Wah</given-names></name><name><surname>Reimer</surname><given-names>James D.</given-names></name></person-group><article-title>A first phylogenetic study on stoloniferous octocorals off the coast of Kota Kinabalu, Sabah, Malaysia, with the description of two new genera and five new species</article-title><source>Zookeys</source><day>26</day><month>8</month><year>2019</year><volume>872</volume><fpage>127</fpage><lpage>158</lpage><pub-id pub-id-type="doi">10.3897/zookeys.872.36288</pub-id></mixed-citation></tp:treatment-meta><tp:nomenclature><label>Genus</label><tp:taxon-name><object-id xmlns:xlink="http://www.w3.org/1999/xlink" content-type="arpha" xlink:type="simple">34C1E76EFA0854E1ADF3CA66CF0B00A9</object-id>
                    <tp:taxon-name-part taxon-name-part-type="genus" reg="Laeta">Laeta</tp:taxon-name-part>
                    <object-id xmlns:xlink="http://www.w3.org/1999/xlink" content-type="zoobank" xlink:type="simple">http://zoobank.org/02B40F3A-AA78-49A5-ADA8-12F3374CDF21</object-id>
                  </tp:taxon-name><tp:taxon-status xmlns:xlink="http://www.w3.org/1999/xlink" xlink:type="simple">gen. nov.</tp:taxon-status></tp:nomenclature><tp:treatment-sec sec-type="type species" id="SECID0EDHBG"><title>Type species.</title><p><italic><tp:taxon-name><tp:taxon-name-part taxon-name-part-type="genus" reg="Laeta">Laeta</tp:taxon-name-part> <tp:taxon-name-part taxon-name-part-type="species" reg="waheedae">waheedae</tp:taxon-name-part></tp:taxon-name></italic> sp. nov., by original designation and monotypy.</p></tp:treatment-sec><tp:treatment-sec sec-type="diagnosis" id="SECID0EUHBG"><title>Diagnosis.</title><p>Colony with polyps connected through stolons, which are ribbon-like. Oral disk with eight furrows, running from intertentacular margin to the mouth of the polyp, dividing the membrane into eight shallow lobes. Distal two-thirds of tentacles extend from fused margins of the oral membrane. Sclerites of anthocodiae are rods. Sclerites of calyx are table-radiates and three types of rods; (1) branched rods with high tuberculate processes, (2) club-like rods and (3) table-radiate-like rods. Sclerites of stolon are fused table-radiates, which form a sheet. Sclerites colourless. Zooxanthellate.</p></tp:treatment-sec><tp:treatment-sec sec-type="remarks" id="SECID0EZHBG"><title>Remarks.</title><p>The main morphological difference between the type species, <italic><tp:taxon-name><tp:taxon-name-part taxon-name-part-type="genus" reg="Laeta">Laeta</tp:taxon-name-part> <tp:taxon-name-part taxon-name-part-type="species" reg="waheedae">waheedae</tp:taxon-name-part></tp:taxon-name></italic> gen. nov. et sp. nov., and species of the genera <italic><tp:taxon-name><tp:taxon-name-part taxon-name-part-type="genus" reg="Arula">Arula</tp:taxon-name-part></tp:taxon-name></italic>, <italic><tp:taxon-name><tp:taxon-name-part taxon-name-part-type="genus" reg="Hana">Hana</tp:taxon-name-part></tp:taxon-name></italic>, and <italic><tp:taxon-name><tp:taxon-name-part taxon-name-part-type="genus" reg="Bunga">Bunga</tp:taxon-name-part></tp:taxon-name></italic> gen. nov. is found in the presence of all three types of rods in its calyces. The club-like rod with tubercles at one distal end of the rod is also seen in <italic><tp:taxon-name><tp:taxon-name-part taxon-name-part-type="genus" reg="Hana">Hana</tp:taxon-name-part> <tp:taxon-name-part taxon-name-part-type="species" reg="hanataba">hanataba</tp:taxon-name-part></tp:taxon-name></italic><xref ref-type="bibr" rid="B40">Lau et al., 2018</xref>, however this type of sclerite was only found in the anthocodiae in <italic><tp:taxon-name><tp:taxon-name-part taxon-name-part-type="genus" reg="Laeta">Laeta</tp:taxon-name-part> <tp:taxon-name-part taxon-name-part-type="species" reg="waheedae">waheedae</tp:taxon-name-part></tp:taxon-name></italic> and not in the calyx as in <italic><tp:taxon-name><tp:taxon-name-part taxon-name-part-type="genus" reg="Hana">Hana</tp:taxon-name-part></tp:taxon-name></italic>. Similar to <italic><tp:taxon-name><tp:taxon-name-part taxon-name-part-type="genus" reg="Bunga">Bunga</tp:taxon-name-part></tp:taxon-name></italic>, <italic><tp:taxon-name><tp:taxon-name-part taxon-name-part-type="genus" reg="Laeta">Laeta</tp:taxon-name-part></tp:taxon-name></italic> does not have 6-radiates in the calyx. Similar to <italic><tp:taxon-name><tp:taxon-name-part taxon-name-part-type="genus" reg="Hana">Hana</tp:taxon-name-part></tp:taxon-name></italic> and <italic><tp:taxon-name><tp:taxon-name-part taxon-name-part-type="genus" reg="Bunga">Bunga</tp:taxon-name-part></tp:taxon-name></italic>, <italic><tp:taxon-name><tp:taxon-name-part taxon-name-part-type="genus" reg="Laeta">Laeta</tp:taxon-name-part></tp:taxon-name></italic> has fused table-radiates in the stolon. Outer margins of the oral membrane are much less pronounced than in <italic><tp:taxon-name><tp:taxon-name-part taxon-name-part-type="genus" reg="Arula">Arula</tp:taxon-name-part></tp:taxon-name></italic> and <italic><tp:taxon-name><tp:taxon-name-part taxon-name-part-type="genus" reg="Hana">Hana</tp:taxon-name-part></tp:taxon-name></italic>, and are more similar to margins of the oral disk in <italic><tp:taxon-name><tp:taxon-name-part taxon-name-part-type="genus" reg="Bunga">Bunga</tp:taxon-name-part></tp:taxon-name></italic>.</p></tp:treatment-sec><tp:treatment-sec sec-type="etymology" id="SECID0EYLBG"><title>Etymology.</title><p>From Latin <italic>laeta</italic>, meaning bright, charming, cheerful. Gender: feminine.</p></tp:treatment-sec><ref-list><ref id="B40"><mixed-citation xmlns:xlink="http://www.w3.org/1999/xlink" xlink:type="simple"><person-group><name name-style="western"><surname>Lau</surname><given-names>YW</given-names></name><name name-style="western"><surname>Stokvis</surname><given-names>FR</given-names></name><name name-style="western"><surname>Ofwegen</surname><given-names>LP van</given-names></name><name name-style="western"><surname>Reimer</surname><given-names>JD</given-names></name></person-group> (<year>2018</year>) <article-title><tp:taxon-name><tp:taxon-name-part taxon-name-part-type="suborder">Stolonifera</tp:taxon-name-part></tp:taxon-name> from shallow waters in the north-western Pacific: a description of a new genus and two new species within the <tp:taxon-name><tp:taxon-name-part taxon-name-part-type="family">Arulidae</tp:taxon-name-part></tp:taxon-name> (<tp:taxon-name><tp:taxon-name-part taxon-name-part-type="class">Anthozoa</tp:taxon-name-part></tp:taxon-name>, <tp:taxon-name><tp:taxon-name-part taxon-name-part-type="subclass">Octocorallia</tp:taxon-name-part></tp:taxon-name>).</article-title><source>ZooKeys</source><volume>790</volume>: <fpage>1</fpage>–<lpage>19</lpage>. <ext-link xlink:type="simple" ext-link-type="doi" xlink:href="10.3897/zookeys.790.28875">https://doi.org/10.3897/zookeys.790.28875</ext-link></mixed-citation></ref></ref-list></tp:taxon-treatment>
