# Supplementary material for: A first phylogenetic study on stoloniferous octocorals off the coast of Kota Kinabalu, Sabah, Malaysia, with the description of two new genera and five new species
Source: Zookeys. 2019 Aug 26;872:127–58. doi: 10.3897/zookeys.872.36288 (PMC6718372; doi:10.3897/zookeys.872.36288)
Supplement: XML Treatment for Laeta waheedae [file zookeys.872.36288-treatment4.xml]

<!DOCTYPE tp:taxon-treatment
  PUBLIC "-//TaxonX//DTD Taxonomic Treatment Publishing DTD v0 20100105//EN" "tax-treatment-NSO.dtd">
<tp:taxon-treatment xmlns:tp="http://www.plazi.org/taxpub"><tp:treatment-meta><kwd-group><label>Taxon classification</label><kwd><named-content xmlns:xlink="http://www.w3.org/1999/xlink" content-type="kingdom">Animalia</named-content></kwd><kwd><named-content xmlns:xlink="http://www.w3.org/1999/xlink" content-type="order">Alcyonacea</named-content></kwd><kwd><named-content xmlns:xlink="http://www.w3.org/1999/xlink" content-type="family">Arulidae</named-content></kwd></kwd-group><mixed-citation publication-type="journal"><person-group><name><surname>Lau</surname><given-names>Yee Wah</given-names></name><name><surname>Reimer</surname><given-names>James D.</given-names></name></person-group><article-title>A first phylogenetic study on stoloniferous octocorals off the coast of Kota Kinabalu, Sabah, Malaysia, with the description of two new genera and five new species</article-title><source>Zookeys</source><day>26</day><month>8</month><year>2019</year><volume>872</volume><fpage>127</fpage><lpage>158</lpage><pub-id pub-id-type="doi">10.3897/zookeys.872.36288</pub-id></mixed-citation></tp:treatment-meta><tp:nomenclature><tp:taxon-name><object-id xmlns:xlink="http://www.w3.org/1999/xlink" content-type="arpha" xlink:type="simple">289F7404F31D5F01A1C9F9599E3EF929</object-id>
                    <tp:taxon-name-part taxon-name-part-type="genus" reg="Laeta">Laeta</tp:taxon-name-part>
                    <tp:taxon-name-part taxon-name-part-type="species" reg="waheedae">waheedae</tp:taxon-name-part>
                    <object-id xmlns:xlink="http://www.w3.org/1999/xlink" content-type="zoobank" xlink:type="simple">http://zoobank.org/761E7919-D311-4F0B-8B67-17E8ECDEC370</object-id>
                  </tp:taxon-name><tp:taxon-status xmlns:xlink="http://www.w3.org/1999/xlink" xlink:type="simple">sp. nov.</tp:taxon-status><xref ref-type="fig" rid="F2">Figures 2d–f</xref><xref ref-type="fig" rid="F5">, 5</xref></tp:nomenclature><tp:treatment-sec sec-type="material" id="SECID0EQNBG"><title>Material examined.</title><p>All specimens are from Kota Kinabalu, Sabah, Malaysia and collected by YW Lau. <bold>Holotype</bold>: <named-content xmlns:xlink="http://www.w3.org/1999/xlink" content-type="dwc:institutional_code" xlink:type="simple">NSMT</named-content>-Co 1680, Udar, east of Udar Island (<named-content xmlns:xlink="http://www.w3.org/1999/xlink" content-type="dwc:verbatimCoordinates" xlink:type="simple"><named-content content-type="geo-json" specific-use="{&#34;type&#34;:&#34;Point&#34;,&#34;coordinates&#34;:[116.086989,6.080503]}" id="NCID0EDOBG" xlink:type="simple">06°4'49.81"N, 116°5'13.16"E</named-content></named-content>), 10 m depth. <bold>Paratypes</bold>: <abbrev xmlns:xlink="http://www.w3.org/1999/xlink" content-type="institution" xlink:title="Borneo Marine Research Institute" id="ABBRID0EKOBG" xlink:type="simple">IPMB</abbrev>-C 01.00018, Mid Reef, east of Manukan Island, <abbrev xmlns:xlink="http://www.w3.org/1999/xlink" xlink:title="Tunku Abdul Rahman Park" id="ABBRID0EPOBG" xlink:type="simple">TARP</abbrev> (<named-content xmlns:xlink="http://www.w3.org/1999/xlink" content-type="dwc:verbatimCoordinates" xlink:type="simple"><named-content content-type="geo-json" specific-use="{&#34;type&#34;:&#34;Point&#34;,&#34;coordinates&#34;:[116.002944,5.979472]}" id="NCID0EWOBG" xlink:type="simple">05°58'46.1"N, 116°00'10.6"E</named-content></named-content>), 8 m depth. <abbrev xmlns:xlink="http://www.w3.org/1999/xlink" content-type="institution" xlink:title="Borneo Marine Research Institute" id="ABBRID0E2OBG" xlink:type="simple">IPMB</abbrev>-C 01.00019, Gaya, Gaya Island, <abbrev xmlns:xlink="http://www.w3.org/1999/xlink" xlink:title="Tunku Abdul Rahman Park" id="ABBRID0EAPBG" xlink:type="simple">TARP</abbrev> (<named-content xmlns:xlink="http://www.w3.org/1999/xlink" content-type="dwc:verbatimCoordinates" xlink:type="simple"><named-content content-type="geo-json" specific-use="{&#34;type&#34;:&#34;Point&#34;,&#34;coordinates&#34;:[116.003764,6.023406]}" id="NCID0EHPBG" xlink:type="simple">06°01'24.26"N, 116°00'13.55"E</named-content></named-content>), 11 m depth.</p></tp:treatment-sec><tp:treatment-sec sec-type="description" id="SECID0EMPBG"><title>Description.</title><p>The colony consists of ~50 polyps, which are connected through ribbon-like stolons (0.5–0.6 mm width). Polyps are spaced apart quite regularly (~3 mm). Anthocodiae retract fully into low oval to cylindrical calyces (~1 mm in width, ~0.5 mm in height), which do not retract into the stolon. Expanded polyps 3.5–4.0 mm in diameter. Oral membrane with eight shallow furrows running from intertentacular margin to mouth of polyp, dividing the membrane into eight shallow lobes. Distal two-thirds of tentacles extend from fused margins of the oral membrane. Tentacles with 6–8 pairs of widely spaced pinnules are arranged in a single row on either side of rachis.</p><p>Sclerites of anthocodiae are small smooth rods, 0.035–0.1 mm in length, with little ornamentation (Figure <xref ref-type="fig" rid="F5">5c</xref>). Sclerites of calyx are table-radiates, 0.06–0.10 mm (Figure <xref ref-type="fig" rid="F5">5d, e, g</xref>) and three types of rods: (1) rods branched with high tuberculate processes, 0.08–0.09 mm long (Figure <xref ref-type="fig" rid="F5">5f</xref>), (2) rods with tubercles at one distal end of the rod, giving it a club-like appearance, 0.1–0.14 mm long (Figure <xref ref-type="fig" rid="F5">5a</xref>), and (3) rods with table-shaped tubercles, 0.08–0.12 mm long (Figure <xref ref-type="fig" rid="F5">5b</xref>).</p><p>Oral membrane has a blue colour in life (yellowish white when preserved in ethanol). The tentacles are brown in colour, partially with a greenish shimmer. Zooxanthellate.</p></tp:treatment-sec><tp:treatment-sec sec-type="Morphological variation" id="SECID0EIQBG"><title>Morphological variation.</title><p>The paratype colony consists of ~30 polyps. Tentacles of paratypes show variation in pinnule pairs, partly having nine pairs of widely spaced pinnules arranged in a single row on either side of rachis.</p></tp:treatment-sec><tp:treatment-sec sec-type="distribution" id="SECID0ENQBG"><title>Distribution.</title><p>Udar Island, Kota Kinabalu, Sabah, Malaysia. Gaya Island, <abbrev xmlns:xlink="http://www.w3.org/1999/xlink" xlink:title="Tunku Abdul Rahman Park" id="ABBRID0ETQBG" xlink:type="simple">TARP</abbrev>, Kota Kinabalu, Sabah, Malaysia.</p></tp:treatment-sec><tp:treatment-sec sec-type="remarks" id="SECID0EXQBG"><title>Remarks.</title><p>Polyps of <italic><tp:taxon-name><tp:taxon-name-part taxon-name-part-type="genus" reg="Laeta">Laeta</tp:taxon-name-part> <tp:taxon-name-part taxon-name-part-type="species" reg="waheedae">waheedae</tp:taxon-name-part></tp:taxon-name></italic> gen. nov. et sp. nov. have the same blue-purple colour in life as those of <italic><tp:taxon-name><tp:taxon-name-part taxon-name-part-type="genus" reg="Arula">Arula</tp:taxon-name-part> <tp:taxon-name-part taxon-name-part-type="species" reg="petunia">petunia</tp:taxon-name-part></tp:taxon-name></italic> McFadden &amp; Ofwegen, 2012, but there is a difference in the outer margins and lobes of the oral membrane; both are more pronounced in <italic><tp:taxon-name><tp:taxon-name-part taxon-name-part-type="genus" reg="Arula">Arula</tp:taxon-name-part> <tp:taxon-name-part taxon-name-part-type="species" reg="petunia">petunia</tp:taxon-name-part></tp:taxon-name></italic>. The holotype colony was attached to sponge tissue, but this epibiotic relation is not obligate.</p></tp:treatment-sec><tp:treatment-sec sec-type="etymology" id="SECID0E5RBG"><title>Etymology.</title><p>Named after Dr. Zarinah Waheed, for her dedication to coral reef research and her guidance during fieldwork in Sabah.</p></tp:treatment-sec><tp:treatment-sec><!--Section generated to contain objects referenced in tp:taxon-treatment.--><fig id="F2" position="float" orientation="portrait"><object-id xmlns:xlink="http://www.w3.org/1999/xlink" content-type="doi" xlink:type="simple">10.3897/zookeys.872.36288.figure2</object-id><object-id xmlns:xlink="http://www.w3.org/1999/xlink" content-type="arpha" xlink:type="simple">096D31DFB5B95A12802FC45CC369E5E4</object-id><label>Figure 2.</label><caption><p><italic><tp:taxon-name><tp:taxon-name-part taxon-name-part-type="genus" reg="Bunga">Bunga</tp:taxon-name-part> <tp:taxon-name-part taxon-name-part-type="species" reg="payung">payung</tp:taxon-name-part></tp:taxon-name></italic> gen. nov. et sp. nov.: <bold>a</bold> In situ photograph, holotype (<named-content xmlns:xlink="http://www.w3.org/1999/xlink" content-type="dwc:institutional_code" xlink:type="simple">NSMT</named-content>-Co 1679) <bold>b</bold> In situ photograph, paratype (<abbrev xmlns:xlink="http://www.w3.org/1999/xlink" content-type="institution" xlink:title="Borneo Marine Research Institute" id="ABBRID0EKCBG" xlink:type="simple">IPMB</abbrev>-C 01.00017) <bold>c</bold> holotype in ethanol. <italic><tp:taxon-name><tp:taxon-name-part taxon-name-part-type="genus" reg="Laeta">Laeta</tp:taxon-name-part> <tp:taxon-name-part taxon-name-part-type="species" reg="waheedae">waheedae</tp:taxon-name-part></tp:taxon-name></italic> gen. nov. et sp. nov. <bold>d</bold> holotype (<named-content xmlns:xlink="http://www.w3.org/1999/xlink" content-type="dwc:institutional_code" xlink:type="simple">NSMT</named-content>-Co 1680) in ethanol <bold>e</bold> In situ photograph, holotype <bold>f</bold> In situ photograph, paratype (<abbrev xmlns:xlink="http://www.w3.org/1999/xlink" content-type="institution" xlink:title="Borneo Marine Research Institute" id="ABBRID0EKDBG" xlink:type="simple">IPMB</abbrev>-C 01.00019). Scale bars: 1 mm.</p></caption><graphic xmlns:xlink="http://www.w3.org/1999/xlink" xlink:href="zookeys-872-127-g002.jpg" position="float" orientation="portrait" xlink:type="simple" id="oo_328189.jpg"><uri content-type="original_file" xlink:type="simple">https://binary.pensoft.net/fig/328189</uri></graphic></fig><fig id="F5" position="float" orientation="portrait"><object-id xmlns:xlink="http://www.w3.org/1999/xlink" content-type="doi" xlink:type="simple">10.3897/zookeys.872.36288.figure5</object-id><object-id xmlns:xlink="http://www.w3.org/1999/xlink" content-type="arpha" xlink:type="simple">14C20E378C1E5166B4F6E73CE486C4EB</object-id><label>Figure 5.</label><caption><p>Sclerite types observed in <italic><tp:taxon-name><tp:taxon-name-part taxon-name-part-type="genus" reg="Laeta">Laeta</tp:taxon-name-part> <tp:taxon-name-part taxon-name-part-type="species" reg="waheedae">waheedae</tp:taxon-name-part></tp:taxon-name></italic> gen. nov. et sp. nov., <named-content xmlns:xlink="http://www.w3.org/1999/xlink" content-type="dwc:institutional_code" xlink:type="simple">NSMT</named-content>-Co 1680, holotype: <bold>a</bold> rods of calyx <bold>b</bold> rods of calyx <bold>c</bold> anthocodial rods <bold>d</bold> table-radiates of calyx <bold>e</bold> table-radiates of calyx, top view <bold>f</bold> rods of calyx <bold>g</bold> table-radiates of calyx, lateral view <bold>h</bold> fragment of fused table-radiates of the stolon. Scale bars 0.05 mm (<bold>a–c, f</bold>); 0.02 mm (<bold>d–e</bold>); 0.01 mm (<bold>g</bold>); 0.02 mm (<bold>h</bold>).</p></caption><graphic xmlns:xlink="http://www.w3.org/1999/xlink" xlink:href="zookeys-872-127-g005.jpg" position="float" orientation="portrait" xlink:type="simple" id="oo_328192.jpg"><uri content-type="original_file" xlink:type="simple">https://binary.pensoft.net/fig/328192</uri></graphic></fig></tp:treatment-sec></tp:taxon-treatment>
