# Supplementary material for: A first phylogenetic study on stoloniferous octocorals off the coast of Kota Kinabalu, Sabah, Malaysia, with the description of two new genera and five new species
Source: Zookeys. 2019 Aug 26;872:127–58. doi: 10.3897/zookeys.872.36288 (PMC6718372; doi:10.3897/zookeys.872.36288)
Supplement: XML Treatment for Phenganax marumi [file zookeys.872.36288-treatment6.xml]

<!DOCTYPE tp:taxon-treatment
  PUBLIC "-//TaxonX//DTD Taxonomic Treatment Publishing DTD v0 20100105//EN" "tax-treatment-NSO.dtd">
<tp:taxon-treatment xmlns:tp="http://www.plazi.org/taxpub"><tp:treatment-meta><kwd-group><label>Taxon classification</label><kwd><named-content xmlns:xlink="http://www.w3.org/1999/xlink" content-type="kingdom">Animalia</named-content></kwd><kwd><named-content xmlns:xlink="http://www.w3.org/1999/xlink" content-type="order">Alcyonacea</named-content></kwd><kwd><named-content xmlns:xlink="http://www.w3.org/1999/xlink" content-type="family">Arulidae</named-content></kwd></kwd-group><mixed-citation publication-type="journal"><person-group><name><surname>Lau</surname><given-names>Yee Wah</given-names></name><name><surname>Reimer</surname><given-names>James D.</given-names></name></person-group><article-title>A first phylogenetic study on stoloniferous octocorals off the coast of Kota Kinabalu, Sabah, Malaysia, with the description of two new genera and five new species</article-title><source>Zookeys</source><day>26</day><month>8</month><year>2019</year><volume>872</volume><fpage>127</fpage><lpage>158</lpage><pub-id pub-id-type="doi">10.3897/zookeys.872.36288</pub-id></mixed-citation></tp:treatment-meta><tp:nomenclature><tp:taxon-name><object-id xmlns:xlink="http://www.w3.org/1999/xlink" content-type="arpha" xlink:type="simple">27333CB5803E5D2685480AE7926D5905</object-id>
                    <tp:taxon-name-part taxon-name-part-type="genus" reg="Phenganax">Phenganax</tp:taxon-name-part>
                    <tp:taxon-name-part taxon-name-part-type="species" reg="marumi">marumi</tp:taxon-name-part>
                    <object-id xmlns:xlink="http://www.w3.org/1999/xlink" content-type="zoobank" xlink:type="simple">http://zoobank.org/29410835-EB6E-4E9D-9361-CF60FE36ECFD</object-id>
                  </tp:taxon-name><tp:taxon-status xmlns:xlink="http://www.w3.org/1999/xlink" xlink:type="simple">sp. nov.</tp:taxon-status><xref ref-type="fig" rid="F3">Figure 3b</xref></tp:nomenclature><tp:treatment-sec sec-type="material" id="SECID0EPVBG"><title>Material examined.</title><p>All specimens are from Kota Kinabalu, Sabah, Malaysia and collected by YW Lau. <bold>Holotype</bold>: <named-content xmlns:xlink="http://www.w3.org/1999/xlink" content-type="dwc:institutional_code" xlink:type="simple">NSMT</named-content>-Co 1683, Manukan, Manukan Island, <abbrev xmlns:xlink="http://www.w3.org/1999/xlink" xlink:title="Tunku Abdul Rahman Park" id="ABBRID0E6VBG" xlink:type="simple">TARP</abbrev> (<named-content xmlns:xlink="http://www.w3.org/1999/xlink" content-type="dwc:verbatimCoordinates" xlink:type="simple"><named-content content-type="geo-json" specific-use="{&#34;type&#34;:&#34;Point&#34;,&#34;coordinates&#34;:[116.002944,5.979472]}" id="NCID0EGWBG" xlink:type="simple">05°58'46.1"N, 116°00'10.6"E</named-content></named-content>), 13 m depth. <bold>Paratypes</bold>: <abbrev xmlns:xlink="http://www.w3.org/1999/xlink" content-type="institution" xlink:title="Borneo Marine Research Institute" id="ABBRID0ENWBG" xlink:type="simple">IPMB</abbrev>-C 01.00001: Edgell Patches, west of Sapi Island (<named-content xmlns:xlink="http://www.w3.org/1999/xlink" content-type="dwc:verbatimCoordinates" xlink:type="simple"><named-content content-type="geo-json" specific-use="{&#34;type&#34;:&#34;Point&#34;,&#34;coordinates&#34;:[115.989500,6.010750]}" id="NCID0EVWBG" xlink:type="simple">06°00'38.7"N, 115°59'22.2"E</named-content></named-content>), 16 m depth. <abbrev xmlns:xlink="http://www.w3.org/1999/xlink" content-type="institution" xlink:title="Borneo Marine Research Institute" id="ABBRID0E1WBG" xlink:type="simple">IPMB</abbrev>-C 01.00002: Mid Reef Slope, east of Manukan Island, <abbrev xmlns:xlink="http://www.w3.org/1999/xlink" xlink:title="Tunku Abdul Rahman Park" id="ABBRID0E6WBG" xlink:type="simple">TARP</abbrev> (<named-content xmlns:xlink="http://www.w3.org/1999/xlink" content-type="dwc:verbatimCoordinates" xlink:type="simple"><named-content content-type="geo-json" specific-use="{&#34;type&#34;:&#34;Point&#34;,&#34;coordinates&#34;:[116.014672,5.977244]}" id="NCID0EGXBG" xlink:type="simple">05°58'38.08"N, 116°00'52.82"E</named-content></named-content>), 13 m depth. <abbrev xmlns:xlink="http://www.w3.org/1999/xlink" content-type="institution" xlink:title="Borneo Marine Research Institute" id="ABBRID0ELXBG" xlink:type="simple">IPMB</abbrev>-C 01.00003: Mid Reef Slope, east of Manukan Island, <abbrev xmlns:xlink="http://www.w3.org/1999/xlink" xlink:title="Tunku Abdul Rahman Park" id="ABBRID0EQXBG" xlink:type="simple">TARP</abbrev> (<named-content xmlns:xlink="http://www.w3.org/1999/xlink" content-type="dwc:verbatimCoordinates" xlink:type="simple"><named-content content-type="geo-json" specific-use="{&#34;type&#34;:&#34;Point&#34;,&#34;coordinates&#34;:[116.014672,5.977244]}" id="NCID0EXXBG" xlink:type="simple">05°58'38.08"N, 116°00'52.82"E</named-content></named-content>), 11 m depth. <abbrev xmlns:xlink="http://www.w3.org/1999/xlink" content-type="institution" xlink:title="Borneo Marine Research Institute" id="ABBRID0E3XBG" xlink:type="simple">IPMB</abbrev>-C 01.00004: Edgell Patches, west of Sapi Island (<named-content xmlns:xlink="http://www.w3.org/1999/xlink" content-type="dwc:verbatimCoordinates" xlink:type="simple"><named-content content-type="geo-json" specific-use="{&#34;type&#34;:&#34;Point&#34;,&#34;coordinates&#34;:[115.989500,6.010750]}" id="NCID0EEYBG" xlink:type="simple">06°00'38.7"N, 115°59'22.2"E</named-content></named-content>), 19 m depth. <abbrev xmlns:xlink="http://www.w3.org/1999/xlink" content-type="institution" xlink:title="Borneo Marine Research Institute" id="ABBRID0EJYBG" xlink:type="simple">IPMB</abbrev>-C 01.00005: Edgell Patches, west of Sapi Island (<named-content xmlns:xlink="http://www.w3.org/1999/xlink" content-type="dwc:verbatimCoordinates" xlink:type="simple"><named-content content-type="geo-json" specific-use="{&#34;type&#34;:&#34;Point&#34;,&#34;coordinates&#34;:[115.989500,6.010750]}" id="NCID0ERYBG" xlink:type="simple">06°00'38.7"N, 115°59'22.2"E</named-content></named-content>), 16 m depth. <abbrev xmlns:xlink="http://www.w3.org/1999/xlink" content-type="institution" xlink:title="Borneo Marine Research Institute" id="ABBRID0EWYBG" xlink:type="simple">IPMB</abbrev>-C 01.00006: Gaya Clement Reef, west of Gaya Island, <abbrev xmlns:xlink="http://www.w3.org/1999/xlink" xlink:title="Tunku Abdul Rahman Park" id="ABBRID0E2YBG" xlink:type="simple">TARP</abbrev> (<named-content xmlns:xlink="http://www.w3.org/1999/xlink" content-type="dwc:verbatimCoordinates" xlink:type="simple"><named-content content-type="geo-json" specific-use="{&#34;type&#34;:&#34;Point&#34;,&#34;coordinates&#34;:[116.003764,6.023406]}" id="NCID0ECZBG" xlink:type="simple">06°01'24.26"N, 116°00'13.55"E</named-content></named-content>), 12 m depth. <abbrev xmlns:xlink="http://www.w3.org/1999/xlink" content-type="institution" xlink:title="Borneo Marine Research Institute" id="ABBRID0EHZBG" xlink:type="simple">IPMB</abbrev>-C 01.00007: Gaya Clement Reef, west of Gaya Island, <abbrev xmlns:xlink="http://www.w3.org/1999/xlink" xlink:title="Tunku Abdul Rahman Park" id="ABBRID0EMZBG" xlink:type="simple">TARP</abbrev> (<named-content xmlns:xlink="http://www.w3.org/1999/xlink" content-type="dwc:verbatimCoordinates" xlink:type="simple"><named-content content-type="geo-json" specific-use="{&#34;type&#34;:&#34;Point&#34;,&#34;coordinates&#34;:[116.003764,6.023406]}" id="NCID0ETZBG" xlink:type="simple">06°01'24.26"N, 116°00'13.55"E</named-content></named-content>), 11 m depth. <abbrev xmlns:xlink="http://www.w3.org/1999/xlink" content-type="institution" xlink:title="Borneo Marine Research Institute" id="ABBRID0EYZBG" xlink:type="simple">IPMB</abbrev>-C 01.00008: Manukan, north of Manukan Island, <abbrev xmlns:xlink="http://www.w3.org/1999/xlink" xlink:title="Tunku Abdul Rahman Park" id="ABBRID0E4ZBG" xlink:type="simple">TARP</abbrev> (<named-content xmlns:xlink="http://www.w3.org/1999/xlink" content-type="dwc:verbatimCoordinates" xlink:type="simple"><named-content content-type="geo-json" specific-use="{&#34;type&#34;:&#34;Point&#34;,&#34;coordinates&#34;:[116.002944,5.979472]}" id="NCID0EE1BG" xlink:type="simple">05°58'46.1"N, 116°00'10.6"E</named-content></named-content>), 12 m depth. <abbrev xmlns:xlink="http://www.w3.org/1999/xlink" content-type="institution" xlink:title="Borneo Marine Research Institute" id="ABBRID0EJ1BG" xlink:type="simple">IPMB</abbrev>-C 01.00009: Manukan, Manukan Island, <abbrev xmlns:xlink="http://www.w3.org/1999/xlink" xlink:title="Tunku Abdul Rahman Park" id="ABBRID0EO1BG" xlink:type="simple">TARP</abbrev> (<named-content xmlns:xlink="http://www.w3.org/1999/xlink" content-type="dwc:verbatimCoordinates" xlink:type="simple"><named-content content-type="geo-json" specific-use="{&#34;type&#34;:&#34;Point&#34;,&#34;coordinates&#34;:[116.002944,5.979472]}" id="NCID0EV1BG" xlink:type="simple">05°58'46.1"N, 116°00'10.6"E</named-content></named-content>), 12 m depth. <abbrev xmlns:xlink="http://www.w3.org/1999/xlink" content-type="institution" xlink:title="Borneo Marine Research Institute" id="ABBRID0E11BG" xlink:type="simple">IPMB</abbrev>-C 01.00010: Manukan, Manukan Island, <abbrev xmlns:xlink="http://www.w3.org/1999/xlink" xlink:title="Tunku Abdul Rahman Park" id="ABBRID0E61BG" xlink:type="simple">TARP</abbrev> (<named-content xmlns:xlink="http://www.w3.org/1999/xlink" content-type="dwc:verbatimCoordinates" xlink:type="simple"><named-content content-type="geo-json" specific-use="{&#34;type&#34;:&#34;Point&#34;,&#34;coordinates&#34;:[116.002944,5.979472]}" id="NCID0EG2BG" xlink:type="simple">05°58'46.1"N, 116°00'10.6"E</named-content></named-content>), 12 m depth.</p></tp:treatment-sec><tp:treatment-sec sec-type="description" id="SECID0EL2BG"><title>Description.</title><p>Colony is attached to rock and sponge and consists of ~15 polyps. Stolons are consistent in width throughout the colony (~0.35 mm). Polyps are spaced apart irregularly (from 0.5 mm up to 6 mm) and retract fully into calyces; calyces do not retract into stolon and are approximately 1 mm in width and 2 mm in height. Expanded polyps 4.0–5.5 mm in width. The pinnules are arranged on either side of the rachis in pairs of 12–15, sometimes spaced apart irregularly. The pinnules give a swollen appearance and are mostly conical shaped, otherwise diamond-shaped. The colony is sclerite-free. Polyps are brownish yellow in colour, with a bright yellowish white oral disk in life (whitish yellow when preserved in ethanol). Tentacles have a greenish colour interrupted with brown specks. Zooxanthellate.</p><fig id="F3" position="float" orientation="portrait"><object-id xmlns:xlink="http://www.w3.org/1999/xlink" content-type="doi" xlink:type="simple">10.3897/zookeys.872.36288.figure3</object-id><object-id xmlns:xlink="http://www.w3.org/1999/xlink" content-type="arpha" xlink:type="simple">1FF3AFDAF5D75622B193946619102696</object-id><label>Figure 3.</label><caption><p>In situ photographs of clavulariids found in and around <abbrev xmlns:xlink="http://www.w3.org/1999/xlink" xlink:title="Tunku Abdul Rahman Park" id="ABBRID0EY2BG" xlink:type="simple">TARP</abbrev>, Kota Kinabalu, Sabah, Malaysia. <bold>a</bold><tp:taxon-name><tp:taxon-name-part taxon-name-part-type="family">Clavulariidae</tp:taxon-name-part></tp:taxon-name> sp., specimen <named-content xmlns:xlink="http://www.w3.org/1999/xlink" content-type="dwc:institutional_code" xlink:type="simple">NSMT</named-content>-Co 1686 <bold>b</bold><italic><tp:taxon-name><tp:taxon-name-part taxon-name-part-type="genus" reg="Phenganax">Phenganax</tp:taxon-name-part> <tp:taxon-name-part taxon-name-part-type="species" reg="marumi">marumi</tp:taxon-name-part></tp:taxon-name></italic> sp. nov., holotype (<named-content xmlns:xlink="http://www.w3.org/1999/xlink" content-type="dwc:institutional_code" xlink:type="simple">NSMT</named-content>-Co 1683) <bold>c</bold><italic><tp:taxon-name><tp:taxon-name-part taxon-name-part-type="genus" reg="Phenganax">Phenganax</tp:taxon-name-part> <tp:taxon-name-part taxon-name-part-type="species" reg="subtilis">subtilis</tp:taxon-name-part></tp:taxon-name></italic> sp. nov., holotype (<named-content xmlns:xlink="http://www.w3.org/1999/xlink" content-type="dwc:institutional_code" xlink:type="simple">NSMT</named-content>-Co 1684) <bold>d</bold><italic><tp:taxon-name><tp:taxon-name-part taxon-name-part-type="genus" reg="Phenganax">Phenganax</tp:taxon-name-part> <tp:taxon-name-part taxon-name-part-type="species" reg="stokvisi">stokvisi</tp:taxon-name-part></tp:taxon-name></italic> sp. nov., holotype (<named-content xmlns:xlink="http://www.w3.org/1999/xlink" content-type="dwc:institutional_code" xlink:type="simple">NSMT</named-content>-Co 1685).</p></caption><graphic xmlns:xlink="http://www.w3.org/1999/xlink" xlink:href="zookeys-872-127-g003.jpg" position="float" orientation="portrait" xlink:type="simple" id="oo_328190.jpg"><uri content-type="original_file" xlink:type="simple">https://binary.pensoft.net/fig/328190</uri></graphic></fig></tp:treatment-sec><tp:treatment-sec sec-type="Morphological variation" id="SECID0EP5BG"><title>Morphological variation.</title><p>Paratypes <abbrev xmlns:xlink="http://www.w3.org/1999/xlink" content-type="institution" xlink:title="Borneo Marine Research Institute" id="ABBRID0EV5BG" xlink:type="simple">IPMB</abbrev>-C 01.00003 and <abbrev xmlns:xlink="http://www.w3.org/1999/xlink" content-type="institution" xlink:title="Borneo Marine Research Institute" id="ABBRID0E15BG" xlink:type="simple">IPMB</abbrev>-C 01.00007 show variation in the colouration of the polyps, having a paler and pinkish appearance. There is also variation in the number of pinnule pairs (~8 pairs) and the space between the pinnules; pinnules are sometimes so densely packed there is no space between them. Like the holotype, all paratype colonies are small colonies consisting of ~20 polyps.</p></tp:treatment-sec><tp:treatment-sec sec-type="distribution" id="SECID0E65BG"><title>Distribution.</title><p>Gaya, Sapi and Manukan Islands, <abbrev xmlns:xlink="http://www.w3.org/1999/xlink" xlink:title="Tunku Abdul Rahman Park" id="ABBRID0EF6BG" xlink:type="simple">TARP</abbrev>, Kota Kinabalu, Sabah, Malaysia.</p></tp:treatment-sec><tp:treatment-sec sec-type="remarks" id="SECID0EJ6BG"><title>Remarks.</title><p><italic><tp:taxon-name><tp:taxon-name-part taxon-name-part-type="genus" reg="Phenganax">Phenganax</tp:taxon-name-part> <tp:taxon-name-part taxon-name-part-type="species" reg="marumi">marumi</tp:taxon-name-part></tp:taxon-name></italic> sp. nov. resembles <italic><tp:taxon-name><tp:taxon-name-part taxon-name-part-type="genus" reg="Phenganax">Phenganax</tp:taxon-name-part> <tp:taxon-name-part taxon-name-part-type="species" reg="parrini">parrini</tp:taxon-name-part></tp:taxon-name></italic> Alderslade &amp; McFadden, 2011 in polyp morphology, but differs in colour. The numerous and densely packed polyps described for a <italic><tp:taxon-name><tp:taxon-name-part taxon-name-part-type="genus" reg="Phenganax">P.</tp:taxon-name-part> <tp:taxon-name-part taxon-name-part-type="species" reg="parrini">parrini</tp:taxon-name-part></tp:taxon-name></italic> colony (<xref ref-type="bibr" rid="B6">Alderslade and McFadden 2011</xref>) have not been observed in any of the 11 collected <italic><tp:taxon-name><tp:taxon-name-part taxon-name-part-type="genus" reg="Phenganax">P.</tp:taxon-name-part> <tp:taxon-name-part taxon-name-part-type="species" reg="marumi">marumi</tp:taxon-name-part></tp:taxon-name></italic> colonies; instead the maximum number of polyps observed in one colony was approximately 35. However, the density of <italic><tp:taxon-name><tp:taxon-name-part taxon-name-part-type="genus" reg="Phenganax">P.</tp:taxon-name-part> <tp:taxon-name-part taxon-name-part-type="species" reg="parrini">parrini</tp:taxon-name-part></tp:taxon-name></italic> could be caused by unnatural conditions (aquarium environment) in which it was kept for scientific research purposes (<xref ref-type="bibr" rid="B6">Alderslade and McFadden 2011</xref>). <italic><tp:taxon-name><tp:taxon-name-part taxon-name-part-type="genus" reg="Phenganax">Phenganax</tp:taxon-name-part> <tp:taxon-name-part taxon-name-part-type="species" reg="marumi">marumi</tp:taxon-name-part></tp:taxon-name></italic> was found on exposed spots on the reef, not sheltered from strong current or light, as opposed to <italic><tp:taxon-name><tp:taxon-name-part taxon-name-part-type="genus" reg="Phenganax">P.</tp:taxon-name-part> <tp:taxon-name-part taxon-name-part-type="species" reg="parrini">parrini</tp:taxon-name-part></tp:taxon-name></italic>, which was found in dimly lit, sheltered locations.</p></tp:treatment-sec><tp:treatment-sec sec-type="etymology" id="SECID0EFCAI"><title>Etymology.</title><p>From the Japanese word <italic><tp:taxon-name><tp:taxon-name-part taxon-name-part-type="genus" reg="Phenganax"/><tp:taxon-name-part taxon-name-part-type="species" reg="marumi">marumi</tp:taxon-name-part></tp:taxon-name></italic>, which means round or rounded; denoting the plump shape of the polyp tentacles, which give the polyp an overall plump appearance.</p></tp:treatment-sec><ref-list><ref id="B6"><mixed-citation xmlns:xlink="http://www.w3.org/1999/xlink" xlink:type="simple"><person-group><name name-style="western"><surname>Alderslade</surname><given-names>P</given-names></name><name name-style="western"><surname>McFadden</surname><given-names>CS</given-names></name></person-group> (<year>2011</year>) <article-title>A new sclerite-free genus and species of <tp:taxon-name><tp:taxon-name-part taxon-name-part-type="family">Clavulariidae</tp:taxon-name-part></tp:taxon-name> (<tp:taxon-name><tp:taxon-name-part taxon-name-part-type="phylum">Coelenterata</tp:taxon-name-part></tp:taxon-name>: <tp:taxon-name><tp:taxon-name-part taxon-name-part-type="subclass">Octocorallia</tp:taxon-name-part></tp:taxon-name>).</article-title><source>Zootaxa</source><volume>3104</volume>: <fpage>64</fpage>–<lpage>68</lpage>. <ext-link xlink:type="simple" ext-link-type="doi" xlink:href="10.11646/zootaxa.3104.1.6">https://doi.org/10.11646/zootaxa.3104.1.6</ext-link></mixed-citation></ref></ref-list></tp:taxon-treatment>
