# Supplementary material for: A first phylogenetic study on stoloniferous octocorals off the coast of Kota Kinabalu, Sabah, Malaysia, with the description of two new genera and five new species
Source: Zookeys. 2019 Aug 26;872:127–58. doi: 10.3897/zookeys.872.36288 (PMC6718372; doi:10.3897/zookeys.872.36288)
Supplement: XML Treatment for Phenganax subtilis [file zookeys.872.36288-treatment7.xml]

<!DOCTYPE tp:taxon-treatment
  PUBLIC "-//TaxonX//DTD Taxonomic Treatment Publishing DTD v0 20100105//EN" "tax-treatment-NSO.dtd">
<tp:taxon-treatment xmlns:tp="http://www.plazi.org/taxpub"><tp:treatment-meta><kwd-group><label>Taxon classification</label><kwd><named-content xmlns:xlink="http://www.w3.org/1999/xlink" content-type="kingdom">Animalia</named-content></kwd><kwd><named-content xmlns:xlink="http://www.w3.org/1999/xlink" content-type="order">Alcyonacea</named-content></kwd><kwd><named-content xmlns:xlink="http://www.w3.org/1999/xlink" content-type="family">Arulidae</named-content></kwd></kwd-group><mixed-citation publication-type="journal"><person-group><name><surname>Lau</surname><given-names>Yee Wah</given-names></name><name><surname>Reimer</surname><given-names>James D.</given-names></name></person-group><article-title>A first phylogenetic study on stoloniferous octocorals off the coast of Kota Kinabalu, Sabah, Malaysia, with the description of two new genera and five new species</article-title><source>Zookeys</source><day>26</day><month>8</month><year>2019</year><volume>872</volume><fpage>127</fpage><lpage>158</lpage><pub-id pub-id-type="doi">10.3897/zookeys.872.36288</pub-id></mixed-citation></tp:treatment-meta><tp:nomenclature><tp:taxon-name><object-id xmlns:xlink="http://www.w3.org/1999/xlink" content-type="arpha" xlink:type="simple">7A41C7E03E8059E7B416FEFF6536434F</object-id>
                    <tp:taxon-name-part taxon-name-part-type="genus" reg="Phenganax">Phenganax</tp:taxon-name-part>
                    <tp:taxon-name-part taxon-name-part-type="species" reg="subtilis">subtilis</tp:taxon-name-part>
                    <object-id xmlns:xlink="http://www.w3.org/1999/xlink" content-type="zoobank" xlink:type="simple">http://zoobank.org/D01BA048-BF0F-4285-B4D3-3D071B9D1653</object-id>
                  </tp:taxon-name><tp:taxon-status xmlns:xlink="http://www.w3.org/1999/xlink" xlink:type="simple">sp. nov.</tp:taxon-status><xref ref-type="fig" rid="F3">Figure 3c</xref></tp:nomenclature><tp:treatment-sec sec-type="material" id="SECID0EBEAI"><title>Material examined.</title><p>All specimens are from Kota Kinabalu, Sabah, Malaysia and collected by YW Lau. <bold>Holotype</bold>: <named-content xmlns:xlink="http://www.w3.org/1999/xlink" content-type="dwc:institutional_code" xlink:type="simple">NSMT</named-content>-Co 1684, Sepangar, west of Sepangar Island (<named-content xmlns:xlink="http://www.w3.org/1999/xlink" content-type="dwc:verbatimCoordinates" xlink:type="simple"><named-content content-type="geo-json" specific-use="{&#34;type&#34;:&#34;Point&#34;,&#34;coordinates&#34;:[116.066847,6.060739]}" id="NCID0EUEAI" xlink:type="simple">06°03'38.66"N, 116°04'0.65"E</named-content></named-content>), 7 m depth. <bold>Paratypes</bold>: <abbrev xmlns:xlink="http://www.w3.org/1999/xlink" content-type="institution" xlink:title="Borneo Marine Research Institute" id="ABBRID0E2EAI" xlink:type="simple">IPMB</abbrev>-C 01.00011: Sepangar II, west of Sepangar Island (<named-content xmlns:xlink="http://www.w3.org/1999/xlink" content-type="dwc:verbatimCoordinates" xlink:type="simple"><named-content content-type="geo-json" specific-use="{&#34;type&#34;:&#34;Point&#34;,&#34;coordinates&#34;:[116.068544,6.068717]}" id="NCID0EDFAI" xlink:type="simple">06°04'7.38"N, 116°04'6.76"E</named-content></named-content>), 7 m depth. <abbrev xmlns:xlink="http://www.w3.org/1999/xlink" content-type="institution" xlink:title="Borneo Marine Research Institute" id="ABBRID0EIFAI" xlink:type="simple">IPMB</abbrev>-C 01.00012: Manukan, north of Manukan Island, <abbrev xmlns:xlink="http://www.w3.org/1999/xlink" xlink:title="Tunku Abdul Rahman Park" id="ABBRID0ENFAI" xlink:type="simple">TARP</abbrev> (<named-content xmlns:xlink="http://www.w3.org/1999/xlink" content-type="dwc:verbatimCoordinates" xlink:type="simple"><named-content content-type="geo-json" specific-use="{&#34;type&#34;:&#34;Point&#34;,&#34;coordinates&#34;:[116.002944,5.979472]}" id="NCID0EUFAI" xlink:type="simple">05°58'46.1"N, 116°00'10.6"E</named-content></named-content>), 12 m depth. <abbrev xmlns:xlink="http://www.w3.org/1999/xlink" content-type="institution" xlink:title="Borneo Marine Research Institute" id="ABBRID0EZFAI" xlink:type="simple">IPMB</abbrev>-C 01.00013: Manukan, north of Manukan Island, <abbrev xmlns:xlink="http://www.w3.org/1999/xlink" xlink:title="Tunku Abdul Rahman Park" id="ABBRID0E5FAI" xlink:type="simple">TARP</abbrev> (<named-content xmlns:xlink="http://www.w3.org/1999/xlink" content-type="dwc:verbatimCoordinates" xlink:type="simple"><named-content content-type="geo-json" specific-use="{&#34;type&#34;:&#34;Point&#34;,&#34;coordinates&#34;:[116.002944,5.979472]}" id="NCID0EFGAI" xlink:type="simple">05°58'46.1"N, 116°00'10.6"E</named-content></named-content>), 12 m depth.</p></tp:treatment-sec><tp:treatment-sec sec-type="description" id="SECID0EKGAI"><title>Description.</title><p>The colony consists of ~50 polyps, which are connected through thin rounded stolons with a width of approximately 0.13–0.2 mm, growing over coral rubble. Polyps are partly clustered and spaced apart irregularly (1.0–3.0 mm). Polyps retract into calyces (0.65–0.77 mm width) that are barrel shaped. Expanded polyps are 3.0–3.5 mm in width and have tentacles with pinnules that are widely spaced and arranged in pairs of 12 on either side of the rachis. No sclerites were found in any of the specimens. Polyps are brown coloured in life and whitish yellow when preserved in ethanol. Zooxanthellate.</p></tp:treatment-sec><tp:treatment-sec sec-type="Morphological variation" id="SECID0EPGAI"><title>Morphological variation.</title><p>Paratypes show variation in the number of pinnules on either side of the rachis (10–13 pairs).</p></tp:treatment-sec><tp:treatment-sec sec-type="distribution" id="SECID0EUGAI"><title>Distribution.</title><p>Sepangar Island, Kota Kinabalu, Sabah, Malaysia. Manukan Island, <abbrev xmlns:xlink="http://www.w3.org/1999/xlink" xlink:title="Tunku Abdul Rahman Park" id="ABBRID0E1GAI" xlink:type="simple">TARP</abbrev>, Kota Kinabalu, Sabah, Malaysia.</p></tp:treatment-sec><tp:treatment-sec sec-type="remarks" id="SECID0E5GAI"><title>Remarks.</title><p><italic><tp:taxon-name><tp:taxon-name-part taxon-name-part-type="genus" reg="Phenganax">Phenganax</tp:taxon-name-part> <tp:taxon-name-part taxon-name-part-type="species" reg="subtilis">subtilis</tp:taxon-name-part></tp:taxon-name></italic> sp. nov. differs from <italic><tp:taxon-name><tp:taxon-name-part taxon-name-part-type="genus" reg="Phenganax">P.</tp:taxon-name-part> <tp:taxon-name-part taxon-name-part-type="species" reg="parrini">parrini</tp:taxon-name-part></tp:taxon-name></italic> and <italic><tp:taxon-name><tp:taxon-name-part taxon-name-part-type="genus" reg="Phenganax">P.</tp:taxon-name-part> <tp:taxon-name-part taxon-name-part-type="species" reg="marumi">marumi</tp:taxon-name-part></tp:taxon-name></italic> sp. nov. mainly in the shape of the pinnules. <italic><tp:taxon-name><tp:taxon-name-part taxon-name-part-type="genus" reg="Phenganax">Phenganax</tp:taxon-name-part> <tp:taxon-name-part taxon-name-part-type="species" reg="subtilis">subtilis</tp:taxon-name-part></tp:taxon-name></italic> does not have the plump, diamond-shaped pinnules as seen in <italic><tp:taxon-name><tp:taxon-name-part taxon-name-part-type="genus" reg="Phenganax">P.</tp:taxon-name-part> <tp:taxon-name-part taxon-name-part-type="species" reg="marumi">marumi</tp:taxon-name-part></tp:taxon-name></italic> and <italic><tp:taxon-name><tp:taxon-name-part taxon-name-part-type="genus" reg="Phenganax">P.</tp:taxon-name-part> <tp:taxon-name-part taxon-name-part-type="species" reg="parrini">parrini</tp:taxon-name-part></tp:taxon-name></italic>. Additionally, the colour of <italic><tp:taxon-name><tp:taxon-name-part taxon-name-part-type="genus" reg="Phenganax">P.</tp:taxon-name-part> <tp:taxon-name-part taxon-name-part-type="species" reg="subtilis">subtilis</tp:taxon-name-part></tp:taxon-name></italic> is different from <italic><tp:taxon-name><tp:taxon-name-part taxon-name-part-type="genus" reg="Phenganax">P.</tp:taxon-name-part> <tp:taxon-name-part taxon-name-part-type="species" reg="parrini">parrini</tp:taxon-name-part></tp:taxon-name></italic> and <italic><tp:taxon-name><tp:taxon-name-part taxon-name-part-type="genus" reg="Phenganax">P.</tp:taxon-name-part> <tp:taxon-name-part taxon-name-part-type="species" reg="marumi">marumi</tp:taxon-name-part></tp:taxon-name></italic>; brown instead of the more characteristic white-grey.</p></tp:treatment-sec><tp:treatment-sec sec-type="etymology" id="SECID0EHKAI"><title>Etymology.</title><p>From Latin <italic><tp:taxon-name><tp:taxon-name-part taxon-name-part-type="genus" reg="Phenganax"/><tp:taxon-name-part taxon-name-part-type="species" reg="subtilis">subtilis</tp:taxon-name-part></tp:taxon-name></italic>, meaning simple, subtle, plain; denoting the subtleness of the polyps blending into the reef background. Gender: masculine.</p></tp:treatment-sec><tp:treatment-sec><!--Section generated to contain objects referenced in tp:taxon-treatment.--><fig id="F3" position="float" orientation="portrait"><object-id xmlns:xlink="http://www.w3.org/1999/xlink" content-type="doi" xlink:type="simple">10.3897/zookeys.872.36288.figure3</object-id><object-id xmlns:xlink="http://www.w3.org/1999/xlink" content-type="arpha" xlink:type="simple">1FF3AFDAF5D75622B193946619102696</object-id><label>Figure 3.</label><caption><p>In situ photographs of clavulariids found in and around <abbrev xmlns:xlink="http://www.w3.org/1999/xlink" xlink:title="Tunku Abdul Rahman Park" id="ABBRID0EY2BG" xlink:type="simple">TARP</abbrev>, Kota Kinabalu, Sabah, Malaysia. <bold>a</bold><tp:taxon-name><tp:taxon-name-part taxon-name-part-type="family">Clavulariidae</tp:taxon-name-part></tp:taxon-name> sp., specimen <named-content xmlns:xlink="http://www.w3.org/1999/xlink" content-type="dwc:institutional_code" xlink:type="simple">NSMT</named-content>-Co 1686 <bold>b</bold><italic><tp:taxon-name><tp:taxon-name-part taxon-name-part-type="genus" reg="Phenganax">Phenganax</tp:taxon-name-part> <tp:taxon-name-part taxon-name-part-type="species" reg="marumi">marumi</tp:taxon-name-part></tp:taxon-name></italic> sp. nov., holotype (<named-content xmlns:xlink="http://www.w3.org/1999/xlink" content-type="dwc:institutional_code" xlink:type="simple">NSMT</named-content>-Co 1683) <bold>c</bold><italic><tp:taxon-name><tp:taxon-name-part taxon-name-part-type="genus" reg="Phenganax">Phenganax</tp:taxon-name-part> <tp:taxon-name-part taxon-name-part-type="species" reg="subtilis">subtilis</tp:taxon-name-part></tp:taxon-name></italic> sp. nov., holotype (<named-content xmlns:xlink="http://www.w3.org/1999/xlink" content-type="dwc:institutional_code" xlink:type="simple">NSMT</named-content>-Co 1684) <bold>d</bold><italic><tp:taxon-name><tp:taxon-name-part taxon-name-part-type="genus" reg="Phenganax">Phenganax</tp:taxon-name-part> <tp:taxon-name-part taxon-name-part-type="species" reg="stokvisi">stokvisi</tp:taxon-name-part></tp:taxon-name></italic> sp. nov., holotype (<named-content xmlns:xlink="http://www.w3.org/1999/xlink" content-type="dwc:institutional_code" xlink:type="simple">NSMT</named-content>-Co 1685).</p></caption><graphic xmlns:xlink="http://www.w3.org/1999/xlink" xlink:href="zookeys-872-127-g003.jpg" position="float" orientation="portrait" xlink:type="simple" id="oo_328190.jpg"><uri content-type="original_file" xlink:type="simple">https://binary.pensoft.net/fig/328190</uri></graphic></fig></tp:treatment-sec></tp:taxon-treatment>
