# Supplementary material for: A first phylogenetic study on stoloniferous octocorals off the coast of Kota Kinabalu, Sabah, Malaysia, with the description of two new genera and five new species
Source: Zookeys. 2019 Aug 26;872:127–58. doi: 10.3897/zookeys.872.36288 (PMC6718372; doi:10.3897/zookeys.872.36288)
Supplement: XML Treatment for Phenganax stokvisi [file zookeys.872.36288-treatment8.xml]

<!DOCTYPE tp:taxon-treatment
  PUBLIC "-//TaxonX//DTD Taxonomic Treatment Publishing DTD v0 20100105//EN" "tax-treatment-NSO.dtd">
<tp:taxon-treatment xmlns:tp="http://www.plazi.org/taxpub"><tp:treatment-meta><kwd-group><label>Taxon classification</label><kwd><named-content xmlns:xlink="http://www.w3.org/1999/xlink" content-type="kingdom">Animalia</named-content></kwd><kwd><named-content xmlns:xlink="http://www.w3.org/1999/xlink" content-type="order">Alcyonacea</named-content></kwd><kwd><named-content xmlns:xlink="http://www.w3.org/1999/xlink" content-type="family">Arulidae</named-content></kwd></kwd-group><mixed-citation publication-type="journal"><person-group><name><surname>Lau</surname><given-names>Yee Wah</given-names></name><name><surname>Reimer</surname><given-names>James D.</given-names></name></person-group><article-title>A first phylogenetic study on stoloniferous octocorals off the coast of Kota Kinabalu, Sabah, Malaysia, with the description of two new genera and five new species</article-title><source>Zookeys</source><day>26</day><month>8</month><year>2019</year><volume>872</volume><fpage>127</fpage><lpage>158</lpage><pub-id pub-id-type="doi">10.3897/zookeys.872.36288</pub-id></mixed-citation></tp:treatment-meta><tp:nomenclature><tp:taxon-name><object-id xmlns:xlink="http://www.w3.org/1999/xlink" content-type="arpha" xlink:type="simple">DD32586E0B2E5DD7BE5BF6DB1821F2E1</object-id>
                    <tp:taxon-name-part taxon-name-part-type="genus" reg="Phenganax">Phenganax</tp:taxon-name-part>
                    <tp:taxon-name-part taxon-name-part-type="species" reg="stokvisi">stokvisi</tp:taxon-name-part>
                    <object-id xmlns:xlink="http://www.w3.org/1999/xlink" content-type="zoobank" xlink:type="simple">http://zoobank.org/5871284F-05F8-469D-AED1-0BE797C0FEB2</object-id>
                  </tp:taxon-name><tp:taxon-status xmlns:xlink="http://www.w3.org/1999/xlink" xlink:type="simple">sp. nov.</tp:taxon-status><xref ref-type="fig" rid="F3">Figure 3d</xref></tp:nomenclature><tp:treatment-sec sec-type="material" id="SECID0EDMAI"><title>Material examined.</title><p>All specimens are from dive location Mid Reef, east of Manukan Island (<named-content xmlns:xlink="http://www.w3.org/1999/xlink" content-type="dwc:verbatimCoordinates" xlink:type="simple"><named-content content-type="geo-json" specific-use="{&#34;type&#34;:&#34;Point&#34;,&#34;coordinates&#34;:[116.014500,5.976611]}" id="NCID0EMMAI" xlink:type="simple">05°58'35.8"N, 116°00'52.2"E</named-content></named-content>) <abbrev xmlns:xlink="http://www.w3.org/1999/xlink" xlink:title="Tunku Abdul Rahman Park" id="ABBRID0ERMAI" xlink:type="simple">TARP</abbrev>, Kota Kinabalu, Sabah, Malaysia and collected by YW Lau. <bold>Holotype</bold>: <named-content xmlns:xlink="http://www.w3.org/1999/xlink" content-type="dwc:institutional_code" xlink:type="simple">NSMT</named-content>-Co 1685, 5 m depth. <bold>Paratypes</bold>: <abbrev xmlns:xlink="http://www.w3.org/1999/xlink" content-type="institution" xlink:title="Borneo Marine Research Institute" id="ABBRID0EBNAI" xlink:type="simple">IPMB</abbrev>-C 01.00015: 4 m depth. <abbrev xmlns:xlink="http://www.w3.org/1999/xlink" content-type="institution" xlink:title="Borneo Marine Research Institute" id="ABBRID0EGNAI" xlink:type="simple">IPMB</abbrev>-C 01.00014 4 m depth.</p></tp:treatment-sec><tp:treatment-sec sec-type="description" id="SECID0ELNAI"><title>Description.</title><p>The colony consists of ~100 polyps which are densely packed and are connected through flattened ribbon-like stolons with irregular width (~0.21–0.55 mm). The colony is fragmented into two pieces with the rock it was attached to. Expanded polyps are approximately 3.0 mm in diameter and have tentacles with pinnules arranged in pairs of ten on either side of the rachis. Polyps are clustered closely together (adjacent to one another) and partly spaced apart (~1.0 mm in between clustered polyps). Polyps retract into calyces (~1.0 mm width) that are barrel shaped. No sclerites were found. Polyps are whitish grey coloured in life (whitish yellow when preserved in ethanol). Zooxanthellate.</p></tp:treatment-sec><tp:treatment-sec sec-type="distribution" id="SECID0EQNAI"><title>Distribution.</title><p>Manukan Island, <abbrev xmlns:xlink="http://www.w3.org/1999/xlink" xlink:title="Tunku Abdul Rahman Park" id="ABBRID0EWNAI" xlink:type="simple">TARP</abbrev>, Kota Kinabalu, Sabah, Malaysia.</p></tp:treatment-sec><tp:treatment-sec sec-type="remarks" id="SECID0E1NAI"><title>Remarks.</title><p><italic><tp:taxon-name><tp:taxon-name-part taxon-name-part-type="genus" reg="Phenganax">Phenganax</tp:taxon-name-part> <tp:taxon-name-part taxon-name-part-type="species" reg="stokvisi">stokvisi</tp:taxon-name-part></tp:taxon-name></italic> sp. nov. shows similarity to the densely packed <italic><tp:taxon-name><tp:taxon-name-part taxon-name-part-type="genus" reg="Phenganax">P.</tp:taxon-name-part> <tp:taxon-name-part taxon-name-part-type="species" reg="parrini">parrini</tp:taxon-name-part></tp:taxon-name></italic>, polyps being in the same size range (2.5–3.0 mm width in <italic><tp:taxon-name><tp:taxon-name-part taxon-name-part-type="genus" reg="Phenganax">P.</tp:taxon-name-part> <tp:taxon-name-part taxon-name-part-type="species" reg="parrini">parrini</tp:taxon-name-part></tp:taxon-name></italic>), only showing difference in the number of pinnule pairs and colour of the polyps (possibly due to zooxanthellae).</p></tp:treatment-sec><tp:treatment-sec sec-type="etymology" id="SECID0EBPAI"><title>Etymology.</title><p>Named after Frank Robert Stokvis, whose passion for octocoral research has never changed since his first study on this topic.</p></tp:treatment-sec><tp:treatment-sec><!--Section generated to contain objects referenced in tp:taxon-treatment.--><fig id="F3" position="float" orientation="portrait"><object-id xmlns:xlink="http://www.w3.org/1999/xlink" content-type="doi" xlink:type="simple">10.3897/zookeys.872.36288.figure3</object-id><object-id xmlns:xlink="http://www.w3.org/1999/xlink" content-type="arpha" xlink:type="simple">1FF3AFDAF5D75622B193946619102696</object-id><label>Figure 3.</label><caption><p>In situ photographs of clavulariids found in and around <abbrev xmlns:xlink="http://www.w3.org/1999/xlink" xlink:title="Tunku Abdul Rahman Park" id="ABBRID0EY2BG" xlink:type="simple">TARP</abbrev>, Kota Kinabalu, Sabah, Malaysia. <bold>a</bold><tp:taxon-name><tp:taxon-name-part taxon-name-part-type="family">Clavulariidae</tp:taxon-name-part></tp:taxon-name> sp., specimen <named-content xmlns:xlink="http://www.w3.org/1999/xlink" content-type="dwc:institutional_code" xlink:type="simple">NSMT</named-content>-Co 1686 <bold>b</bold><italic><tp:taxon-name><tp:taxon-name-part taxon-name-part-type="genus" reg="Phenganax">Phenganax</tp:taxon-name-part> <tp:taxon-name-part taxon-name-part-type="species" reg="marumi">marumi</tp:taxon-name-part></tp:taxon-name></italic> sp. nov., holotype (<named-content xmlns:xlink="http://www.w3.org/1999/xlink" content-type="dwc:institutional_code" xlink:type="simple">NSMT</named-content>-Co 1683) <bold>c</bold><italic><tp:taxon-name><tp:taxon-name-part taxon-name-part-type="genus" reg="Phenganax">Phenganax</tp:taxon-name-part> <tp:taxon-name-part taxon-name-part-type="species" reg="subtilis">subtilis</tp:taxon-name-part></tp:taxon-name></italic> sp. nov., holotype (<named-content xmlns:xlink="http://www.w3.org/1999/xlink" content-type="dwc:institutional_code" xlink:type="simple">NSMT</named-content>-Co 1684) <bold>d</bold><italic><tp:taxon-name><tp:taxon-name-part taxon-name-part-type="genus" reg="Phenganax">Phenganax</tp:taxon-name-part> <tp:taxon-name-part taxon-name-part-type="species" reg="stokvisi">stokvisi</tp:taxon-name-part></tp:taxon-name></italic> sp. nov., holotype (<named-content xmlns:xlink="http://www.w3.org/1999/xlink" content-type="dwc:institutional_code" xlink:type="simple">NSMT</named-content>-Co 1685).</p></caption><graphic xmlns:xlink="http://www.w3.org/1999/xlink" xlink:href="zookeys-872-127-g003.jpg" position="float" orientation="portrait" xlink:type="simple" id="oo_328190.jpg"><uri content-type="original_file" xlink:type="simple">https://binary.pensoft.net/fig/328190</uri></graphic></fig></tp:treatment-sec></tp:taxon-treatment>
