# Supplementary material for: A first phylogenetic study on stoloniferous octocorals off the coast of Kota Kinabalu, Sabah, Malaysia, with the description of two new genera and five new species
Source: Zookeys. 2019 Aug 26;872:127–58. doi: 10.3897/zookeys.872.36288 (PMC6718372; doi:10.3897/zookeys.872.36288)
Supplement: XML Treatment for Clavulariidae [file zookeys.872.36288-treatment9.xml]

<!DOCTYPE tp:taxon-treatment
  PUBLIC "-//TaxonX//DTD Taxonomic Treatment Publishing DTD v0 20100105//EN" "tax-treatment-NSO.dtd">
<tp:taxon-treatment xmlns:tp="http://www.plazi.org/taxpub"><tp:treatment-meta><kwd-group><label>Taxon classification</label><kwd><named-content xmlns:xlink="http://www.w3.org/1999/xlink" content-type="kingdom">Animalia</named-content></kwd><kwd><named-content xmlns:xlink="http://www.w3.org/1999/xlink" content-type="order">Alcyonacea</named-content></kwd><kwd><named-content xmlns:xlink="http://www.w3.org/1999/xlink" content-type="family">Arulidae</named-content></kwd></kwd-group><mixed-citation publication-type="journal"><person-group><name><surname>Lau</surname><given-names>Yee Wah</given-names></name><name><surname>Reimer</surname><given-names>James D.</given-names></name></person-group><article-title>A first phylogenetic study on stoloniferous octocorals off the coast of Kota Kinabalu, Sabah, Malaysia, with the description of two new genera and five new species</article-title><source>Zookeys</source><day>26</day><month>8</month><year>2019</year><volume>872</volume><fpage>127</fpage><lpage>158</lpage><pub-id pub-id-type="doi">10.3897/zookeys.872.36288</pub-id></mixed-citation></tp:treatment-meta><tp:nomenclature><tp:taxon-name><object-id xmlns:xlink="http://www.w3.org/1999/xlink" content-type="arpha" xlink:type="simple">4F253F95E71D5A93952393F39A2E08B4</object-id>
                    <tp:taxon-name-part taxon-name-part-type="family">Clavulariidae</tp:taxon-name-part>
                  </tp:taxon-name><tp:taxon-authority>sp.</tp:taxon-authority><xref ref-type="fig" rid="F3">Figure 3a</xref></tp:nomenclature><tp:treatment-sec sec-type="material" id="SECID0EJQAI"><title>Material examined.</title><p>All specimens are from Kota Kinabalu, Sabah, Malaysia. <named-content xmlns:xlink="http://www.w3.org/1999/xlink" content-type="dwc:institutional_code" xlink:type="simple">NSMT</named-content>-Co 1686, Edgell Patches, west of Sapi Island (<named-content xmlns:xlink="http://www.w3.org/1999/xlink" content-type="dwc:verbatimCoordinates" xlink:type="simple"><named-content content-type="geo-json" specific-use="{&#34;type&#34;:&#34;Point&#34;,&#34;coordinates&#34;:[115.989500,6.010750]}" id="NCID0E1QAI" xlink:type="simple">06°00'38.7"N, 115°59'22.2"E</named-content></named-content>), 18 m depth, coll. YW Lau. <abbrev xmlns:xlink="http://www.w3.org/1999/xlink" content-type="institution" xlink:title="Borneo Marine Research Institute" id="ABBRID0E6QAI" xlink:type="simple">IPMB</abbrev>-C 01.00016, Gaya Clement Reef, west of Gaya Island, <abbrev xmlns:xlink="http://www.w3.org/1999/xlink" xlink:title="Tunku Abdul Rahman Park" id="ABBRID0EERAI" xlink:type="simple">TARP</abbrev> (<named-content xmlns:xlink="http://www.w3.org/1999/xlink" content-type="dwc:verbatimCoordinates" xlink:type="simple"><named-content content-type="geo-json" specific-use="{&#34;type&#34;:&#34;Point&#34;,&#34;coordinates&#34;:[116.003764,6.023406]}" id="NCID0ELRAI" xlink:type="simple">06°01'24.26"N, 116°00'13.55"E</named-content></named-content>), 11 m depth, coll. YW Lau.</p></tp:treatment-sec><tp:treatment-sec sec-type="description" id="SECID0EQRAI"><title>Description.</title><p>Colonies with 20–30 polyps are connected through flattened stolons, which have a varying width of 0.5–1 mm. Colonies can be loosely attached to sponge or rocky substrates, such as coral rubble. Polyps are transparent and clustered in groups, connected by stolons with lengths up to 4–5 mm. Expanded polyps were ~6.0–7.0 mm in width when alive, with the pharynx visible in all polyps. Polyps retract fully into the calyx, which is cylinder-shaped (~1.3 mm width and up to 1.5 mm tall) and do not retract fully into the stolon. The tentacles have approximately 11 pairs of pinnules, which are widely spaced apart. No sclerites were found in the specimens. Polyps are whitish translucent when alive (yellowish white when preserved in ethanol). Azooxanthellate.</p></tp:treatment-sec><tp:treatment-sec sec-type="distribution" id="SECID0EVRAI"><title>Distribution.</title><p>West of Sapi and Gaya Islands, <abbrev xmlns:xlink="http://www.w3.org/1999/xlink" xlink:title="Tunku Abdul Rahman Park" id="ABBRID0E2RAI" xlink:type="simple">TARP</abbrev>, Kota Kinabalu, Sabah, Malaysia.</p></tp:treatment-sec><tp:treatment-sec sec-type="remarks" id="SECID0E6RAI"><title>Remarks.</title><p>This material, henceforth <tp:taxon-name><tp:taxon-name-part taxon-name-part-type="family">Clavulariidae</tp:taxon-name-part></tp:taxon-name> sp., can be identiﬁed to the family level <tp:taxon-name><tp:taxon-name-part taxon-name-part-type="family">Clavulariidae</tp:taxon-name-part></tp:taxon-name> Hickson, 1894 by its initial morphological resemblance to the type species <italic><tp:taxon-name><tp:taxon-name-part taxon-name-part-type="genus" reg="Azoriella">Azoriella</tp:taxon-name-part> <tp:taxon-name-part taxon-name-part-type="species" reg="bayeri">bayeri</tp:taxon-name-part></tp:taxon-name></italic> Lopez-Gonzalez &amp; Gili, 2001 and <italic><tp:taxon-name><tp:taxon-name-part taxon-name-part-type="genus" reg="Cervera">Cervera</tp:taxon-name-part> <tp:taxon-name-part taxon-name-part-type="species" reg="atlantica">atlantica</tp:taxon-name-part></tp:taxon-name></italic> Lopez-Gonzalez et al., 1995 in having similar whitish translucent polyps, although, the polyps of <italic><tp:taxon-name><tp:taxon-name-part taxon-name-part-type="genus" reg="Cervera">C.</tp:taxon-name-part> <tp:taxon-name-part taxon-name-part-type="species" reg="atlantica">atlantica</tp:taxon-name-part></tp:taxon-name></italic> are translucently orange. However, more diagnostic morphological features and more specimens are necessary before a genus- and species-level distinction can be made.</p><p>The main difference between <tp:taxon-name><tp:taxon-name-part taxon-name-part-type="family">Clavulariidae</tp:taxon-name-part></tp:taxon-name> sp. and <italic><tp:taxon-name><tp:taxon-name-part taxon-name-part-type="genus" reg="Azoriella">A.</tp:taxon-name-part> <tp:taxon-name-part taxon-name-part-type="species" reg="bayeri">bayeri</tp:taxon-name-part></tp:taxon-name></italic> can be found in the absence of sclerites in <tp:taxon-name><tp:taxon-name-part taxon-name-part-type="family">Clavulariidae</tp:taxon-name-part></tp:taxon-name> sp. Additionally, both type species <italic><tp:taxon-name><tp:taxon-name-part taxon-name-part-type="genus" reg="Cervera">C.</tp:taxon-name-part> <tp:taxon-name-part taxon-name-part-type="species" reg="atlantica">atlantica</tp:taxon-name-part></tp:taxon-name></italic> and <italic><tp:taxon-name><tp:taxon-name-part taxon-name-part-type="genus" reg="Azoriella">A.</tp:taxon-name-part> <tp:taxon-name-part taxon-name-part-type="species" reg="bayeri">bayeri</tp:taxon-name-part></tp:taxon-name></italic> have polyps that are smaller than in <tp:taxon-name><tp:taxon-name-part taxon-name-part-type="family">Clavulariidae</tp:taxon-name-part></tp:taxon-name> sp.; <italic><tp:taxon-name><tp:taxon-name-part taxon-name-part-type="genus" reg="Cervera">C.</tp:taxon-name-part> <tp:taxon-name-part taxon-name-part-type="species" reg="atlantica">atlantica</tp:taxon-name-part></tp:taxon-name></italic>, ~5.1 mm width, <italic><tp:taxon-name><tp:taxon-name-part taxon-name-part-type="genus" reg="Azoriella">A.</tp:taxon-name-part> <tp:taxon-name-part taxon-name-part-type="species" reg="bayeri">bayeri</tp:taxon-name-part></tp:taxon-name></italic>, ~3.6 mm width, and <tp:taxon-name><tp:taxon-name-part taxon-name-part-type="family">Clavulariidae</tp:taxon-name-part></tp:taxon-name> sp., ~6.0–7.0 mm width. As well, <italic><tp:taxon-name><tp:taxon-name-part taxon-name-part-type="genus" reg="Cervera">C.</tp:taxon-name-part> <tp:taxon-name-part taxon-name-part-type="species" reg="atlantica">atlantica</tp:taxon-name-part></tp:taxon-name></italic> and <italic><tp:taxon-name><tp:taxon-name-part taxon-name-part-type="genus" reg="Azoriella">A.</tp:taxon-name-part> <tp:taxon-name-part taxon-name-part-type="species" reg="bayeri">bayeri</tp:taxon-name-part></tp:taxon-name></italic> have more pinnules on either side of the tentacles than seen in <tp:taxon-name><tp:taxon-name-part taxon-name-part-type="family">Clavularidae</tp:taxon-name-part></tp:taxon-name> sp.; both <italic><tp:taxon-name><tp:taxon-name-part taxon-name-part-type="genus" reg="Cervera">C.</tp:taxon-name-part> <tp:taxon-name-part taxon-name-part-type="species" reg="atlantica">atlantica</tp:taxon-name-part></tp:taxon-name></italic> and <italic><tp:taxon-name><tp:taxon-name-part taxon-name-part-type="genus" reg="Azoriella">A.</tp:taxon-name-part> <tp:taxon-name-part taxon-name-part-type="species" reg="bayeri">bayeri</tp:taxon-name-part></tp:taxon-name></italic> have 12–14 pinnules and <tp:taxon-name><tp:taxon-name-part taxon-name-part-type="family">Clavulariidae</tp:taxon-name-part></tp:taxon-name> sp. has tentacles with 11 pairs.</p><fig id="F4" position="float" orientation="portrait"><object-id xmlns:xlink="http://www.w3.org/1999/xlink" content-type="doi" xlink:type="simple">10.3897/zookeys.872.36288.figure4</object-id><object-id xmlns:xlink="http://www.w3.org/1999/xlink" content-type="arpha" xlink:type="simple">1DEFF878FA0057B783ACB9EF87A6761E</object-id><label>Figure 4.</label><caption><p>Sclerite types observed in <italic><tp:taxon-name><tp:taxon-name-part taxon-name-part-type="genus" reg="Bunga">Bunga</tp:taxon-name-part> <tp:taxon-name-part taxon-name-part-type="species" reg="payung">payung</tp:taxon-name-part></tp:taxon-name></italic> gen. nov. et sp. nov., <named-content xmlns:xlink="http://www.w3.org/1999/xlink" content-type="dwc:institutional_code" xlink:type="simple">NSMT</named-content>-Co 1679, holotype: <bold>a</bold> Anthocodial rods <bold>b</bold> table-radiates of calyx, top view <bold>c</bold> table-radiates of calyx, bottom view <bold>d</bold> table-radiates of calyx, lateral view <bold>e</bold> fragment of fused table-radiates of the stolon. Scale bars: 0.05 mm (<bold>a–d</bold>); 0.1 mm (<bold>e</bold>).</p></caption><graphic xmlns:xlink="http://www.w3.org/1999/xlink" xlink:href="zookeys-872-127-g004.jpg" position="float" orientation="portrait" xlink:type="simple" id="oo_328191.jpg"><uri content-type="original_file" xlink:type="simple">https://binary.pensoft.net/fig/328191</uri></graphic></fig><fig id="F5" position="float" orientation="portrait"><object-id xmlns:xlink="http://www.w3.org/1999/xlink" content-type="doi" xlink:type="simple">10.3897/zookeys.872.36288.figure5</object-id><object-id xmlns:xlink="http://www.w3.org/1999/xlink" content-type="arpha" xlink:type="simple">14C20E378C1E5166B4F6E73CE486C4EB</object-id><label>Figure 5.</label><caption><p>Sclerite types observed in <italic><tp:taxon-name><tp:taxon-name-part taxon-name-part-type="genus" reg="Laeta">Laeta</tp:taxon-name-part> <tp:taxon-name-part taxon-name-part-type="species" reg="waheedae">waheedae</tp:taxon-name-part></tp:taxon-name></italic> gen. nov. et sp. nov., <named-content xmlns:xlink="http://www.w3.org/1999/xlink" content-type="dwc:institutional_code" xlink:type="simple">NSMT</named-content>-Co 1680, holotype: <bold>a</bold> rods of calyx <bold>b</bold> rods of calyx <bold>c</bold> anthocodial rods <bold>d</bold> table-radiates of calyx <bold>e</bold> table-radiates of calyx, top view <bold>f</bold> rods of calyx <bold>g</bold> table-radiates of calyx, lateral view <bold>h</bold> fragment of fused table-radiates of the stolon. Scale bars 0.05 mm (<bold>a–c, f</bold>); 0.02 mm (<bold>d–e</bold>); 0.01 mm (<bold>g</bold>); 0.02 mm (<bold>h</bold>).</p></caption><graphic xmlns:xlink="http://www.w3.org/1999/xlink" xlink:href="zookeys-872-127-g005.jpg" position="float" orientation="portrait" xlink:type="simple" id="oo_328192.jpg"><uri content-type="original_file" xlink:type="simple">https://binary.pensoft.net/fig/328192</uri></graphic></fig></tp:treatment-sec><tp:treatment-sec><!--Section generated to contain objects referenced in tp:taxon-treatment.--><fig id="F3" position="float" orientation="portrait"><object-id xmlns:xlink="http://www.w3.org/1999/xlink" content-type="doi" xlink:type="simple">10.3897/zookeys.872.36288.figure3</object-id><object-id xmlns:xlink="http://www.w3.org/1999/xlink" content-type="arpha" xlink:type="simple">1FF3AFDAF5D75622B193946619102696</object-id><label>Figure 3.</label><caption><p>In situ photographs of clavulariids found in and around <abbrev xmlns:xlink="http://www.w3.org/1999/xlink" xlink:title="Tunku Abdul Rahman Park" id="ABBRID0EY2BG" xlink:type="simple">TARP</abbrev>, Kota Kinabalu, Sabah, Malaysia. <bold>a</bold><tp:taxon-name><tp:taxon-name-part taxon-name-part-type="family">Clavulariidae</tp:taxon-name-part></tp:taxon-name> sp., specimen <named-content xmlns:xlink="http://www.w3.org/1999/xlink" content-type="dwc:institutional_code" xlink:type="simple">NSMT</named-content>-Co 1686 <bold>b</bold><italic><tp:taxon-name><tp:taxon-name-part taxon-name-part-type="genus" reg="Phenganax">Phenganax</tp:taxon-name-part> <tp:taxon-name-part taxon-name-part-type="species" reg="marumi">marumi</tp:taxon-name-part></tp:taxon-name></italic> sp. nov., holotype (<named-content xmlns:xlink="http://www.w3.org/1999/xlink" content-type="dwc:institutional_code" xlink:type="simple">NSMT</named-content>-Co 1683) <bold>c</bold><italic><tp:taxon-name><tp:taxon-name-part taxon-name-part-type="genus" reg="Phenganax">Phenganax</tp:taxon-name-part> <tp:taxon-name-part taxon-name-part-type="species" reg="subtilis">subtilis</tp:taxon-name-part></tp:taxon-name></italic> sp. nov., holotype (<named-content xmlns:xlink="http://www.w3.org/1999/xlink" content-type="dwc:institutional_code" xlink:type="simple">NSMT</named-content>-Co 1684) <bold>d</bold><italic><tp:taxon-name><tp:taxon-name-part taxon-name-part-type="genus" reg="Phenganax">Phenganax</tp:taxon-name-part> <tp:taxon-name-part taxon-name-part-type="species" reg="stokvisi">stokvisi</tp:taxon-name-part></tp:taxon-name></italic> sp. nov., holotype (<named-content xmlns:xlink="http://www.w3.org/1999/xlink" content-type="dwc:institutional_code" xlink:type="simple">NSMT</named-content>-Co 1685).</p></caption><graphic xmlns:xlink="http://www.w3.org/1999/xlink" xlink:href="zookeys-872-127-g003.jpg" position="float" orientation="portrait" xlink:type="simple" id="oo_328190.jpg"><uri content-type="original_file" xlink:type="simple">https://binary.pensoft.net/fig/328190</uri></graphic></fig></tp:treatment-sec></tp:taxon-treatment>
